# Supplementary material for: Evaluating the Efficacy of Type 2 Diabetes Polygenic Risk Scores in an Independent European Population
Source: Int J Mol Sci. 2024 Jan 17;25(2):1151. doi: 10.3390/ijms25021151 (PMC10817091; doi:10.3390/ijms25021151)
Supplement: Supplementary file 1 [file ijms-25-01151-s001.zip › Table S1.xlsx]

## Sheet: cohort_p_values
V1	Control	T2D	p	test
n	2222	1496
Sex = M (%)	776 (36.1)	527 (35.8)	0.878
Age (mean (SD))	47.14 (14.51)	57.75 (13.11)	<0.001
Height (mean (SD))	170.03 (14.16)	166.72 (17.36)	<0.001
Ethnicity (%)			<0.001
Armenian	7 (0.3)	0 (0.0)
Belarussian	57 (2.7)	69 (4.9)
Estnonian	4 (0.2)	1 (0.1)
German	3 (0.1)	2 (0.1)
Jewish	0 (0.0)	2 (0.1)
Latvian	1534 (72.5)	673 (47.8)
Latvian_Russian	0 (0.0)	2 (0.1)
Lithuanian	25 (1.2)	18 (1.3)
Polish	31 (1.5)	40 (2.8)
Romanian	1 (0.0)	0 (0.0)
Russian	414 (19.6)	529 (37.6)
Ukrainian	39 (1.8)	71 (5.0)
Region (%)			<0.001
Courland	351 (18.4)	111 (10.6)
Latgale	387 (20.3)	221 (21.1)
Latgale_Riga	1 (0.1)	1 (0.1)
Riga	497 (26.1)	407 (38.8)
Semigallia	201 (10.6)	143 (13.6)
Semigallia_Riga	0 (0.0)	1 (0.1)
Vidzeme	466 (24.5)	165 (15.7)

## Sheet: cohort_missing_included
	Control	T2D	All
	(N=2222)	(N=1496)	(N=3718)
Sex
F	1376 (61.9%)	947 (63.3%)	2323 (62.5%)
M	776 (34.9%)	527 (35.2%)	1303 (35.0%)
Missing	70 (3.2%)	22 (1.5%)	92 (2.5%)
Age
Mean (SD)	47.1 (14.5)	57.7 (13.1)	51.5 (14.9)
Median [Min, Max]	47.0 [5.00, 94.0]	59.0 [18.0, 89.0]	53.0 [5.00, 94.0]
Missing	74 (3.3%)	21 (1.4%)	95 (2.6%)
Height
Mean (SD)	170 (14.2)	167 (17.4)	169 (15.6)
Median [Min, Max]	170 [1.00, 205]	167 [1.00, 210]	169 [1.00, 210]
Missing	81 (3.6%)	22 (1.5%)	103 (2.8%)
Region
Courland	351 (15.8%)	111 (7.4%)	462 (12.4%)
Latgale	387 (17.4%)	221 (14.8%)	608 (16.4%)
Latgale_Riga	1 (0.0%)	1 (0.1%)	2 (0.1%)
Riga	497 (22.4%)	407 (27.2%)	904 (24.3%)
Semigallia	201 (9.0%)	143 (9.6%)	344 (9.3%)
Vidzeme	466 (21.0%)	165 (11.0%)	631 (17.0%)
Semigallia_Riga	0 (0%)	1 (0.1%)	1 (0.0%)
Missing	319 (14.4%)	447 (29.9%)	766 (20.6%)
Ethnicity
Armenian	7 (0.3%)	0 (0%)	7 (0.2%)
Belarussian	57 (2.6%)	69 (4.6%)	126 (3.4%)
Estnonian	4 (0.2%)	1 (0.1%)	5 (0.1%)
German	3 (0.1%)	2 (0.1%)	5 (0.1%)
Jewish	0 (0%)	2 (0.1%)	2 (0.1%)
Latvian	1534 (69.0%)	673 (45.0%)	2207 (59.4%)
Latvian_Russian	0 (0%)	2 (0.1%)	2 (0.1%)
Lithuanian	25 (1.1%)	18 (1.2%)	43 (1.2%)
Polish	31 (1.4%)	40 (2.7%)	71 (1.9%)
Romanian	1 (0.0%)	0 (0%)	1 (0.0%)
Russian	414 (18.6%)	529 (35.4%)	943 (25.4%)
Ukrainian	39 (1.8%)	71 (4.7%)	110 (3.0%)
Missing	107 (4.8%)	89 (5.9%)	196 (5.3%)
Population
European (EUR)	2222	1496	3718
