# Supplementary material for: Evaluating the Efficacy of Type 2 Diabetes Polygenic Risk Scores in an Independent European Population
Source: Int J Mol Sci. 2024 Jan 17;25(2):1151. doi: 10.3390/ijms25021151 (PMC10817091; doi:10.3390/ijms25021151)
Supplement: Supplementary file 1 [file ijms-25-01151-s001.zip › Table S2.xlsx]

## Sheet: Sheet1
pgs_id	Reported Trait	Mapped Trait(s) (EFO label)	PGS Development Method	PGS Development Details/Relevant Parameters	Number of Variants	Number of Individuals - Source of Variant Association (GWAS)	Broad Ancestry Category	Ancestry Distribution (%) - Source of Variant Associations (GWAS)	Ancestry Distribution (%) - Score Development/Training	First Author	Publication Date	digital object identifier (doi)	Odds Ratio (OR)	Hazard Ratio (HR)	Area Under the Receiver-Operating Characteristic Curve (AUROC)	Concordance Statistic (C-index)	Beta
PGS002771	Type 2 diabetes	type 2 diabetes mellitus	PRS-CS	PRS-CS-auto in FinnGen, LD reference panel: European ancestry in 1000 Genomes	1091608	898130	European	European:100		Mars N	2022-11-07	10.1016/j.ajhg.2022.10.009	1.88 [1.82,1.95]
PGS002308	Type 2 diabetes	type 2 diabetes mellitus	PRS-CSx	PRS-CSx with --auto and --meta options	1259754	898130	European	European:81.7|East Asian:16.1|African:2.2		Ge T	2022-06-29	10.1186/s13073-022-01074-2	1.96 [1.91,2.02]		0.793
PGS003443	type 2 diabetes	type 2 diabetes mellitus	PRS-CSx	The polygenicity value that maximized the PRS performance in the score development cohort was 1e-02. To calculate a polygenic risk score in any genotyped individual, please follow the next steps. First, use the ancestry-specific weights (PRScsx_T2D_LAT_EURweights, PRScsx_T2D_LAT_EASweights and PRScsx_T2D_LAT_LATweights) to calculate 3 separate scores for each genotyped individual. Second, standar…	1092496	898130	European	European:100	Hispanic or Latin American:100	Huerta-Chagoya A	2023-05-06	10.1007/s00125-023-05912-9	1.9 [1.65,2.19]		0.7475000000000001
PGS003103	Type 2 Diabetes	type 2 diabetes mellitus	PRS-CS	PRS-CS (auto)	945820	61714	European	European:100	European:100	Ma Y	2022-09-23	10.1016/j.ajhg.2022.09.001	1.704 [1.639,1.772]		0.637 [0.621,0.653]		0.533 (0.0198)
PGS003118	Type 2 Diabetes	type 2 diabetes mellitus	PRS-CS	PRS-CS (auto)	945921	61714	European	European:100	European:100	Ma Y	2022-09-23	10.1016/j.ajhg.2022.09.001	3.193 [3.12,3.268]		0.786 [0.782,0.791]		1.16 (0.0118)
PGS000330	Type 2 diabetes	type 2 diabetes mellitus	LDpred	ρ = 0.3; LD radius = 4000; LD reference panel = 2,690 Finnish individuals [autosomal variants only]	6437380	898130	European	European:100	European:100	Mars N	2020-04-07	10.1038/s41591-020-0800-0		1.74 [1.72,1.77]
PGS003099	Type 2 Diabetes	type 2 diabetes mellitus	lassosum	Lassosum 0.4.4 (MAF >= 1%; autosomal variants only)s=0.2;Lambda=0.00886	555512	61714	European	European:100	European:100	Ma Y	2022-09-23	10.1016/j.ajhg.2022.09.001	1.657 [1.595,1.722]		0.626 [0.609,0.641]		0.505 (0.0196)
PGS002354	Type 2 diabetes	type 2 diabetes mellitus	BOLT-LMM		1109311	337488	European	European:100		Weissbrod O	2022-04-07	10.1038/s41588-022-01036-9
PGS000729	Type 2 diabetes	type 2 diabetes mellitus	LD thinning	UKB was used for thinning (bi-allelic SNPs, MAF > 1%, INFO > 0.4, excluding palindromic SNPs); r2 threshold = 0.9	2017388	298957	European	European:100		Ritchie SC	2021-11-08	10.1038/s42255-021-00478-5		2.0 [1.36,2.94]
PGS002720	Type 2 diabetes	type 2 diabetes mellitus	SBayesR		911809	337488	European	European:100		Weissbrod O	2022-04-07	10.1038/s41588-022-01036-9
PGS003108	Type 2 Diabetes	type 2 diabetes mellitus	PRS-CS	PRS-CS (auto)	1118480	159208	European	European:100	European:100	Ma Y	2022-09-23	10.1016/j.ajhg.2022.09.001	1.563 [1.504,1.624]		0.61 [0.594,0.625]		0.446 (0.0195)
PGS002243	Type 2 diabetes	type 2 diabetes mellitus	LDpred	p = 0.003, LD radius = 2000, LD reference panel: European ancestry in 1000 Genomes	6431973	159208	European	European:100	European:100	Mars N	2022-04-13	10.1016/j.xgen.2022.100118	1.58 [1.56,1.6]
PGS001357	Type 2 diabetes	type 2 diabetes mellitus	AnnoPred	Tier3, pT, p=0.003	2996761	159208	European	European:100	European:100	Ye Y	2021-01-12	10.1161/circgen.120.003128			0.6446
PGS003114	Type 2 Diabetes	type 2 diabetes mellitus	lassosum	Lassosum 0.4.4 (MAF >= 1%; autosomal variants only)s=0.2;Lambda=0.001	555528	61714	European	European:100	European:100	Ma Y	2022-09-23	10.1016/j.ajhg.2022.09.001	3.959 [3.866,4.055]		0.825 [0.82,0.829]		1.38 (0.0121)
PGS001781	Type 2 diabetes	type 2 diabetes mellitus	PRS-CS	PRS-CS-auto, 1000G European sample (N = 503) as the external LD reference panel	1091673	159208	European	European:100		Tamlander M	2022-02-23	10.1038/s42003-021-02996-0	1.59 [1.57,1.61]		0.758 [0.756,0.761]
PGS000014	Type 2 diabetes	type 2 diabetes mellitus	LDpred	ρ = 0.01; LD panel = 503 1000G Europeans	6917436	159208	European	European:100	European:100	Khera AV	2018-08-13	10.1038/s41588-018-0183-z			0.73 [0.72,0.73]
PGS003123	Type 2 Diabetes	type 2 diabetes mellitus	PRS-CS	PRS-CS (auto)	1119522	159208	European	European:100	European:100	Ma Y	2022-09-23	10.1016/j.ajhg.2022.09.001	1.715 [1.679,1.752]		0.648 [0.642,0.654]		0.539 (0.0107)
PGS002026	Type 2 diabetes	type 2 diabetes mellitus	LDpred2 (bigsnpr)	LDpred2-auto using HapMap3 variants	830783	391124	European		European:100	Privé F	2022-01-06	10.1016/j.ajhg.2021.11.008
PGS001818	Type 2 diabetes	type 2 diabetes mellitus	Penalized regression (bigstatsr)	HapMap3 variants	30745	391124	European		European:100	Privé F	2022-01-06	10.1016/j.ajhg.2021.11.008
PGS000804	Type 2 diabetes	type 2 diabetes mellitus	Genome-wide significant variants	NR	582	1114458	European	European:79.2|Multi-ancestry (excluding European):15.4|African:4|Hispanic or Latin American:1.5		Polfus LM	2021-03-09	10.1016/j.xhgg.2021.100029			0.6701 [0.6615,0.6788]
PGS000713	T2D	type 2 diabetes mellitus	snpnet (multi-PRS)	Weighted combination of multiple biomarker PRS. 1,080,968 variants as input (directly genotyped variants, imputed HLA allelotypes, and CNVs)	183830	223327	European		European:100	Sinnott-Armstrong N	2021-01-18	10.1038/s41588-020-00757-z			0.6879999999999999
PGS002780	Incident type 2 diabetes	type 2 diabetes mellitus	Stacked clumping and thresholding (SCT)	SCT(bigsnpr) using default hyperparameters	419209	159208	European	European:100	European:100	Wong CK	2022-12-02	10.1371/journal.pone.0278764	1.41 [1.31,1.51]		0.595 [0.575,0.615]
PGS000805	Type 2 diabetes	type 2 diabetes mellitus	Genome-wide significant variants	NR	582	1114458	European	European:100		Polfus LM	2021-03-09	10.1016/j.xhgg.2021.100029			0.8253 [0.8224,0.8281]
PGS003093	Type 2 Diabetes	type 2 diabetes mellitus	PRS-CS	PRS-CS (auto)	1113832	360192	European	European:100	European:100	Ma Y	2022-09-23	10.1016/j.ajhg.2022.09.001	1.6 [1.539,1.664]		0.625 [0.608,0.639]		0.47 (0.0199)
PGS003117	Type 2 Diabetes	type 2 diabetes mellitus	DBSLMM	DBSLMM default parameter	5052993	61714	European	European:100	European:100	Ma Y	2022-09-23	10.1016/j.ajhg.2022.09.001	3.061 [2.992,3.132]		0.778 [0.774,0.783]		1.12 (0.0116)
PGS003102	Type 2 Diabetes	type 2 diabetes mellitus	DBSLMM	DBSLMM default parameter	5052574	61714	European	European:100	European:100	Ma Y	2022-09-23	10.1016/j.ajhg.2022.09.001	1.639 [1.577,1.703]		0.628 [0.611,0.643]		0.494 (0.0196)
PGS000712	T2D (cases vs HbA1c filtered controls)	type 2 diabetes mellitus	snpnet (multi-PRS)	Weighted combination of multiple biomarker PRS. 1,080,968 variants as input (directly genotyped variants, imputed HLA allelotypes, and CNVs)	183695	223327	European		European:100	Sinnott-Armstrong N	2021-01-18	10.1038/s41588-020-00757-z			0.687132986006631
PGS003089	Type 2 Diabetes	type 2 diabetes mellitus	lassosum	Lassosum 0.4.4 (MAF >= 1%; autosomal variants only)s=0.9;Lambda=0.00264	488969	360192	European	European:100	European:100	Ma Y	2022-09-23	10.1016/j.ajhg.2022.09.001	1.524 [1.468,1.583]		0.616 [0.6,0.63]		0.422 (0.0191)
PGS003444	type 2 diabetes	type 2 diabetes mellitus	PRS-CSx	The polygenicity value that maximized the PRS performance in the score development cohort was 1e-02. To calculate a polygenic risk score in any genotyped individual, please follow the next steps. First, use the ancestry-specific weights (PRScsx_T2D_LAT_EURweights, PRScsx_T2D_LAT_EASweights and PRScsx_T2D_LAT_LATweights) to calculate 3 separate scores for each genotyped individual. Second, standar…	1001579	433540	East Asian	East Asian:100	Hispanic or Latin American:100	Huerta-Chagoya A	2023-05-06	10.1007/s00125-023-05912-9	1.9 [1.65,2.19]		0.7475000000000001
PGS003730	Type 2 diabetes	type 2 diabetes mellitus	Pruning and Thresholding (P+T)		287	251740	European	European:51.1|East Asian:28.4|South Asian:8.3|African:6.6|Hispanic or Latin American:5.6		Wedekind LE	2023-03-02	10.1007/s00125-023-05870-2		1.2 [1.1,1.3]
PGS003733	Type 2 diabetes	type 2 diabetes mellitus	Pruning and Thresholding (P+T)		287	251740	European	European:100		Wedekind LE	2023-03-02	10.1007/s00125-023-05870-2		1.21 [1.12,1.32]
PGS003119	Type 2 Diabetes	type 2 diabetes mellitus	lassosum	Lassosum 0.4.4 (MAF >= 1%; autosomal variants only)s=0.9;Lambda=0.00546	407553	159208	European	European:100	European:100	Ma Y	2022-09-23	10.1016/j.ajhg.2022.09.001	1.662 [1.628,1.698]		0.639 [0.634,0.645]		0.508 (0.0107)
PGS003115	Type 2 Diabetes	type 2 diabetes mellitus	Pruning and Thresholding (P+T)	LD Clumping (using Plink to calculate LD, MAF >= 1%, r^2 <= 0.1) & P-value threshold <=1.00e-01	31462	61714	European	European:100	European:100	Ma Y	2022-09-23	10.1016/j.ajhg.2022.09.001	3.755 [3.669,3.844]		0.816 [0.811,0.82]		1.32 (0.0119)
PGS003116	Type 2 Diabetes	type 2 diabetes mellitus	PLINK	LD Clumping through Plink1.9 & P-value threshold <=1.00e-01	31462	61714	European	European:100	European:100	Ma Y	2022-09-23	10.1016/j.ajhg.2022.09.001	3.755 [3.669,3.844]		0.816 [0.811,0.82]		1.32 (0.0119)
PGS003104	Type 2 Diabetes	type 2 diabetes mellitus	lassosum	Lassosum 0.4.4 (MAF >= 1%; autosomal variants only)s=0.9;Lambda=0.00546	374510	159208	European	European:100	European:100	Ma Y	2022-09-23	10.1016/j.ajhg.2022.09.001	1.536 [1.479,1.596]		0.611 [0.595,0.626]		0.429 (0.0195)
PGS002779	Incident type 2 diabetes	type 2 diabetes mellitus	Maximum clumping and thresholding (maxCT)	Optimal parameters: r2 = 0.80; kb =125; p = 7.59 * 10^-2	46353	159208	European	European:100	European:100	Wong CK	2022-12-02	10.1371/journal.pone.0278764	1.35 [1.25,1.45]		0.585 [0.564,0.605]
PGS002671	Type 2 diabetes	type 2 diabetes mellitus	PolyFun-pred		258382	337488	European	European:100		Weissbrod O	2022-04-07	10.1038/s41588-022-01036-9
PGS000832	Type 2 diabetes	type 2 diabetes mellitus	Genome-wide significant variants	MAF > 1%, or proxies (r2 > 0.8)	384	574306	European	European:100		Aly DM	2021-11-04	10.1038/s41588-021-00948-2	1.28 [1.16,1.42]
PGS003100	Type 2 Diabetes	type 2 diabetes mellitus	Pruning and Thresholding (P+T)	LD Clumping (using Plink to calculate LD, MAF >= 1%, r^2 <= 0.1) & P-value threshold <=5.00e-03	5693	61714	European	European:100	European:100	Ma Y	2022-09-23	10.1016/j.ajhg.2022.09.001	1.531 [1.474,1.591]		0.6 [0.585,0.616]		0.426 (0.0193)
PGS003101	Type 2 Diabetes	type 2 diabetes mellitus	PLINK	LD Clumping through Plink1.9 & P-value threshold <=5.00e-03	5693	61714	European	European:100	European:100	Ma Y	2022-09-23	10.1016/j.ajhg.2022.09.001	1.531 [1.474,1.591]		0.6 [0.585,0.616]		0.426 (0.0193)
PGS003729	Type 2 diabetes	type 2 diabetes mellitus	Pruning and Thresholding (P+T)		293	898130	European	European:100		Wedekind LE	2023-03-02	10.1007/s00125-023-05870-2		1.27 [1.17,1.38]	0.735
PGS000020	Type 2 diabetes	type 2 diabetes mellitus	Pruning and Thresholding (P+T)	P < 0.05, r2 < 0.05, betas are weighted by the probability that they are in the top 1000 signals	7502	69033	European	European:100		Läll K	2016-08-11	10.1038/gim.2016.103		1.48 [1.32,1.66]		0.79 [0.771,0.812]
PGS003113	Type 2 Diabetes	type 2 diabetes mellitus	PRS-CS	PRS-CS (auto)	1117087	70127	European	European:100	European:100	Ma Y	2022-09-23	10.1016/j.ajhg.2022.09.001	1.522 [1.491,1.554]		0.616 [0.611,0.622]		0.42 (0.0106)
PGS000808	Type 2 diabetes	type 2 diabetes mellitus	Genome-wide significant variants	NR	582	20445	Hispanic or Latin American	Hispanic or Latin American:100		Polfus LM	2021-03-09	10.1016/j.xhgg.2021.100029			0.7202 [0.7118,0.7286]
PGS000036	Type 2 diabetes	type 2 diabetes mellitus	Pruning and Thresholding (P+T)	P < 0.1; r2 < 0.6	171249	455313	European, African American or Afro-Caribbean, East Asian, Hispanic or Latin American, South Asian	Multi-ancestry (including European):100	European:100	Mahajan A	2018-10-08	10.1038/s41588-018-0241-6			0.66
PGS001294	Non-insulin-dependent diabetes (time-to-event)	type 2 diabetes mellitus	snpnet		3496	269704	European		European:100	Tanigawa Y	2022-03-24	10.1371/journal.pgen.1010105			0.70052 [0.68094,0.7201]
PGS003098	Type 2 Diabetes	type 2 diabetes mellitus	PRS-CS	PRS-CS (auto)	1116101	70127	European	European:100	European:100	Ma Y	2022-09-23	10.1016/j.ajhg.2022.09.001	1.358 [1.31,1.408]		0.593 [0.577,0.608]		0.306 (0.0183)
PGS003732	Type 2 diabetes	type 2 diabetes mellitus	Pruning and Thresholding (P+T)		287	27417	Hispanic or Latin American	Hispanic or Latin American:100		Wedekind LE	2023-03-02	10.1007/s00125-023-05870-2		1.18 [1.09,1.29]
PGS000868	Type II diabetes	type 2 diabetes mellitus	Genome-wide significant variants	p < 5e-8	221	898130	European	European:100		Aksit MA	2020-05-01	10.1210/clinem/dgz102		1.285
PGS003094	Type 2 Diabetes	type 2 diabetes mellitus	lassosum	Lassosum 0.4.4 (MAF >= 1%; autosomal variants only)s=0.9;Lambda=0.00886	266890	70127	European	European:100	European:100	Ma Y	2022-09-23	10.1016/j.ajhg.2022.09.001	1.333 [1.286,1.382]		0.589 [0.572,0.604]		0.287 (0.0184)
PGS003109	Type 2 Diabetes	type 2 diabetes mellitus	lassosum	Lassosum 0.4.4 (MAF >= 1%; autosomal variants only)s=0.9;Lambda=0.00886	311565	70127	European	European:100	European:100	Ma Y	2022-09-23	10.1016/j.ajhg.2022.09.001	1.522 [1.491,1.554]		0.616 [0.61,0.622]		0.42 (0.0106)
PGS000864	Type 2 diabetes	type 2 diabetes mellitus	LD clumping	r2=0.1, and 250kb window	389243	898130	European	European:100		Aly DM	2021-11-04	10.1038/s41588-021-00948-2	1.42 [1.28,1.58]
PGS002475	Type 2 diabetes	type 2 diabetes mellitus	Pruning and Thresholding (P+T)	p < 0.001	16275	337488	European	European:100		Weissbrod O	2022-04-07	10.1038/s41588-022-01036-9
PGS003731	Type 2 diabetes	type 2 diabetes mellitus	Pruning and Thresholding (P+T)		282	40737	South Asian	South Asian:100		Wedekind LE	2023-03-02	10.1007/s00125-023-05870-2		1.19 [1.09,1.29]
PGS003751	Type 2 diabetes	type 2 diabetes mellitus	Genome-wide significant SNPs	r2<=0.1	354	159208	European	European:100	European:100	Shoaib M	2023-02-23	10.1002/gepi.22521			0.596
PGS003090	Type 2 Diabetes	type 2 diabetes mellitus	Pruning and Thresholding (P+T)	LD Clumping (using Plink to calculate LD, MAF >= 1%, r^2 <= 0.1) & P-value threshold <=3.98e-04	1888	360192	European	European:100	European:100	Ma Y	2022-09-23	10.1016/j.ajhg.2022.09.001	1.425 [1.373,1.479]		0.599 [0.582,0.615]		0.354 (0.0191)
PGS003752	Type 2 diabetes	type 2 diabetes mellitus	Genome-wide significant SNPs	r2<=0.1	333	159208	European	European:100	European:100	Shoaib M	2023-02-23	10.1002/gepi.22521			0.578
PGS003120	Type 2 Diabetes	type 2 diabetes mellitus	Pruning and Thresholding (P+T)	LD Clumping (using Plink to calculate LD, MAF >= 1%, r^2 <= 0.1) & P-value threshold <=5.00e-06	193	159208	European	European:100	European:100	Ma Y	2022-09-23	10.1016/j.ajhg.2022.09.001	1.451 [1.421,1.48]		0.603 [0.597,0.609]		0.372 (0.0104)
PGS003121	Type 2 Diabetes	type 2 diabetes mellitus	PLINK	LD Clumping through Plink1.9 & P-value threshold <=5.00e-06	193	159208	European	European:100	European:100	Ma Y	2022-09-23	10.1016/j.ajhg.2022.09.001	1.451 [1.421,1.48]		0.603 [0.597,0.609]		0.372 (0.0104)
PGS003105	Type 2 Diabetes	type 2 diabetes mellitus	Pruning and Thresholding (P+T)	LD Clumping (using Plink to calculate LD, MAF >= 1%, r^2 <= 0.1) & P-value threshold <=5.00e-06	187	159208	European	European:100	European:100	Ma Y	2022-09-23	10.1016/j.ajhg.2022.09.001	1.33 [1.283,1.379]		0.572 [0.555,0.588]		0.285 (0.0184)
PGS003106	Type 2 Diabetes	type 2 diabetes mellitus	PLINK	LD Clumping through Plink1.9 & P-value threshold <=5.00e-06	187	159208	European	European:100	European:100	Ma Y	2022-09-23	10.1016/j.ajhg.2022.09.001	1.33 [1.283,1.379]		0.572 [0.555,0.588]		0.285 (0.0184)
PGS000807	Type 2 diabetes	type 2 diabetes mellitus	Genome-wide significant variants	NR	582	216287	East Asian, South Asian	Multi-ancestry (excluding European):100		Polfus LM	2021-03-09	10.1016/j.xhgg.2021.100029			0.8388 [0.8274,0.8502]
PGS003734	Type 2 diabetes	type 2 diabetes mellitus	Pruning and Thresholding (P+T)		280	139705	East Asian	East Asian:100		Wedekind LE	2023-03-02	10.1007/s00125-023-05870-2		1.13 [1.04,1.23]
PGS002426	Type 2 diabetes	type 2 diabetes mellitus	Pruning and Thresholding (P+T)	p < 0.0001	3947	337488	European	European:100		Weissbrod O	2022-04-07	10.1038/s41588-022-01036-9
PGS002524	Type 2 diabetes	type 2 diabetes mellitus	Pruning and Thresholding (P+T)	p < 0.01	95287	337488	European	European:100		Weissbrod O	2022-04-07	10.1038/s41588-022-01036-9
PGS003091	Type 2 Diabetes	type 2 diabetes mellitus	PLINK	LD Clumping through Plink1.9 & P-value threshold <=3.98e-04	2707	360192	European	European:100	European:100	Ma Y	2022-09-23	10.1016/j.ajhg.2022.09.001	1.379 [1.329,1.431]		0.591 [0.574,0.606]		0.321 (0.0189)
PGS002573	Type 2 diabetes	type 2 diabetes mellitus	Pruning and Thresholding (P+T)	p < 1e-06	673	337488	European	European:100		Weissbrod O	2022-04-07	10.1038/s41588-022-01036-9
PGS003095	Type 2 Diabetes	type 2 diabetes mellitus	Pruning and Thresholding (P+T)	LD Clumping (using Plink to calculate LD, MAF >= 1%, r^2 <= 0.1) & P-value threshold <=3.98e-07	45	70127	European	European:100	European:100	Ma Y	2022-09-23	10.1016/j.ajhg.2022.09.001	1.239 [1.196,1.284]		0.562 [0.546,0.578]		0.214 (0.0181)
PGS003096	Type 2 Diabetes	type 2 diabetes mellitus	PLINK	LD Clumping through Plink1.9 & P-value threshold <=7.94e-07	46	70127	European	European:100	European:100	Ma Y	2022-09-23	10.1016/j.ajhg.2022.09.001	1.232 [1.189,1.277]		0.56 [0.545,0.576]		0.209 (0.0181)
PGS000031	Type 2 diabetes	type 2 diabetes mellitus	Genome-wide significant variants	Index SNPs or their proxies	62	69033	European	European:100		Vassy JL	2014-02-11	10.2337/db13-1663		1.06 [1.04,1.08]		0.906 [0.892,0.92]
PGS003110	Type 2 Diabetes	type 2 diabetes mellitus	Pruning and Thresholding (P+T)	LD Clumping (using Plink to calculate LD, MAF >= 1%, r^2 <= 0.1) & P-value threshold <=7.94e-06	118	70127	European	European:100	European:100	Ma Y	2022-09-23	10.1016/j.ajhg.2022.09.001	1.406 [1.378,1.435]		0.594 [0.588,0.6]		0.341 (0.0103)
PGS001295	Type 2 diabetes	type 2 diabetes mellitus	snpnet		385	269704	European		European:100	Tanigawa Y	2022-03-24	10.1371/journal.pgen.1010105			0.68145 [0.62426,0.73864]
PGS002379	Type 2 diabetes	type 2 diabetes mellitus	BOLT-LMM-BBJ		920930	124000	East Asian	East Asian:100		Weissbrod O	2022-04-07	10.1038/s41588-022-01036-9
PGS003402	Type 2 Diabetes	type 2 diabetes mellitus	LDpred2	p ≤0.0014, h2=0.08	6838	69033	European	European:62.5|South Asian:18.1|East Asian:17|Hispanic or Latin American:2.3	South Asian:100	Lamri A	2022-11-22	10.7554/elife.81498					0.085 [0.067,0.103]
PGS003111	Type 2 Diabetes	type 2 diabetes mellitus	PLINK	LD Clumping through Plink1.9 & P-value threshold <=3.98e-06	143	70127	European	European:100	European:100	Ma Y	2022-09-23	10.1016/j.ajhg.2022.09.001	1.392 [1.364,1.42]		0.59 [0.584,0.596]		0.331 (0.0103)
PGS003353	Type 2 diabetes	type 2 diabetes mellitus	Genome-wide significant SNPs		287	433540	East Asian	East Asian:100		Kim YJ	2022-11-04	10.1038/s41467-022-34163-2	1.83 [1.59,2.11]
PGS000806	Type 2 diabetes	type 2 diabetes mellitus	Genome-wide significant variants	NR	582	56092	African American or Afro-Caribbean	African:100		Polfus LM	2021-03-09	10.1016/j.xhgg.2021.100029			0.6656 [0.6569,0.6743]
PGS003092	Type 2 Diabetes	type 2 diabetes mellitus	DBSLMM	DBSLMM default parameter	10304000	360192	European	European:100	European:100	Ma Y	2022-09-23	10.1016/j.ajhg.2022.09.001	1.275 [1.23,1.321]		0.563 [0.546,0.58]		0.243 (0.0184)
PGS002622	Type 2 diabetes	type 2 diabetes mellitus	Pruning and Thresholding (P+T)	p < 5e-08	293	337488	European	European:100		Weissbrod O	2022-04-07	10.1038/s41588-022-01036-9
PGS000032	Type 2 diabetes (based on SNPs involved in β-cell function)	type 2 diabetes mellitus	Genome-wide significant variants	Index SNPs or their proxies (using T2D weights)	20	69033	European	European:100		Vassy JL	2014-02-11	10.2337/db13-1663		1.1 [1.06,1.14]
PGS000852	Type 2 diabetes (based on SNPs associated with insulin secretion)	type 2 diabetes mellitus	Genome-wide significant variants		8	298957	European	European:100		Aly DM	2021-11-04	10.1038/s41588-021-00948-2	1.01 [0.91,1.12]
PGS002733	Type 2 diabetes	type 2 diabetes mellitus	Genome-wide significant variants	OR ≥1.10, effect allele frequency ≥10%	17	159208	European	European:100		Pezzilli S	2022-04-26	10.1016/j.diabet.2022.101353	1.09 [1.01,1.18]
PGS003728	Type 2 diabetes	type 2 diabetes mellitus	Pruning and Thresholding (P+T)		183	433540	East Asian	East Asian:100		Wedekind LE	2023-03-02	10.1007/s00125-023-05870-2		1.14 [1.06,1.24]
PGS000125	Type 2 Diabetes	type 2 diabetes mellitus	Genome-wide significant variants	Unweighted allele count	80	8214	Hispanic or Latin American	European:40.8|East Asian:26.9|African:14.1|South Asian:11.8|Hispanic or Latin American:6.4		Qi Q	2017-03-02	10.2337/db16-1150
PGS003735	Type 2 diabetes	type 2 diabetes mellitus	Pruning and Thresholding (P+T)		276	30167	African American or Afro-Caribbean	African:100		Wedekind LE	2023-03-02	10.1007/s00125-023-05870-2		1.13 [1.04,1.22]
PGS002277	Type 2 diabetes (based on SNPs associated with insulin secretion)	type 2 diabetes mellitus	Partitioned polygenic score	cluster consisting of eight variants classified as ‘Insulin secretion 1’ in PMID:29632382, weights from PMID:20081858	8	36466	European	European:68.6|Multi-ancestry (excluding European):31.4		Siddiqui MK	2022-03-05	10.1007/s00125-022-05671-z
PGS003445	type 2 diabetes	type 2 diabetes mellitus	PRS-CSx	The polygenicity value that maximized the PRS performance in the score development cohort was 1e-02. To calculate a polygenic risk score in any genotyped individual, please follow the next steps. First, use the ancestry-specific weights (PRScsx_T2D_LAT_EURweights, PRScsx_T2D_LAT_EASweights and PRScsx_T2D_LAT_LATweights) to calculate 3 separate scores for each genotyped individual. Second, standar…	1149210	17155	Hispanic or Latin American	Hispanic or Latin American:100	Hispanic or Latin American:100	Huerta-Chagoya A	2023-05-06	10.1007/s00125-023-05912-9	1.9 [1.65,2.19]		0.7475000000000001
PGS000855	Type 2 diabetes (based on SNPs associated with lipodystrophy)	type 2 diabetes mellitus	Genome-wide significant variants		18	17365	African American or Afro-Caribbean, East Asian, European, Hispanic or Latin American, South Asian, NR	Multi-ancestry (including European):100		Aly DM	2021-11-04	10.1038/s41588-021-00948-2	1.12 [1.01,1.25]
PGS000851	Type 2 diabetes (based on SNPs associated with insulin action/secretion)	type 2 diabetes mellitus	Genome-wide significant variants		37	298957	European	European:100		Aly DM	2021-11-04	10.1038/s41588-021-00948-2	1.24 [1.12,1.37]
PGS000854	Type 2 diabetes (based on SNPs associated with beta cell function)	type 2 diabetes mellitus	Genome-wide significant variants		27	17365	African American or Afro-Caribbean, East Asian, European, Hispanic or Latin American, South Asian, NR	Multi-ancestry (including European):100		Aly DM	2021-11-04	10.1038/s41588-021-00948-2	1.0 [0.91,1.11]
PGS003107	Type 2 Diabetes	type 2 diabetes mellitus	DBSLMM	DBSLMM default parameter	995	159208	European	European:100	European:100	Ma Y	2022-09-23	10.1016/j.ajhg.2022.09.001	1.028 [0.992,1.065]		0.541 [0.523,0.557]		0.0276 (0.0182)
PGS000856	Type 2 diabetes (based on SNPs associated with liver lipids)	type 2 diabetes mellitus	Genome-wide significant variants		3	17365	African American or Afro-Caribbean, East Asian, European, Hispanic or Latin American, South Asian, NR	Multi-ancestry (including European):100		Aly DM	2021-11-04	10.1038/s41588-021-00948-2	1.35 [1.22,1.51]
PGS000033	Type 2 diabetes (based on SNPs involved in insulin resistance)	type 2 diabetes mellitus	Genome-wide significant variants	Index SNPs or their proxies (using T2D weights)	10	69033	European	European:100		Vassy JL	2014-02-11	10.2337/db13-1663		0.98 [0.93,1.04]
PGS000848	Type 2 diabetes (based on SNPs associated with adiposity)	type 2 diabetes mellitus	Genome-wide significant variants		6	298957	European	European:100		Aly DM	2021-11-04	10.1038/s41588-021-00948-2	1.11 [1.0,1.23]
PGS003122	Type 2 Diabetes	type 2 diabetes mellitus	DBSLMM	DBSLMM default parameter	264	159208	European	European:100	European:100	Ma Y	2022-09-23	10.1016/j.ajhg.2022.09.001	1.009 [0.988,1.03]		0.547 [0.541,0.552]		0.00858 (0.0105)
PGS000850	Type 2 diabetes (based on SNPs associated with insulin action)	type 2 diabetes mellitus	Genome-wide significant variants		16	298957	European	European:100		Aly DM	2021-11-04	10.1038/s41588-021-00948-2	1.08 [0.98,1.2]
PGS000858	Type 2 diabetes (based on SNPs associated with proinsulin levels)	type 2 diabetes mellitus	Genome-wide significant variants		6	17365	African American or Afro-Caribbean, East Asian, European, Hispanic or Latin American, South Asian, NR	Multi-ancestry (including European):100		Aly DM	2021-11-04	10.1038/s41588-021-00948-2	0.94 [0.85,1.04]
PGS003112	Type 2 Diabetes	type 2 diabetes mellitus	DBSLMM	DBSLMM default parameter	222	70127	European	European:100	European:100	Ma Y	2022-09-23	10.1016/j.ajhg.2022.09.001	1.01 [0.989,1.031]		0.501 [0.495,0.507]		0.00976 (0.0104)
PGS000857	Type 2 diabetes (based on SNPs associated with obesity)	type 2 diabetes mellitus	Genome-wide significant variants		4	17365	African American or Afro-Caribbean, East Asian, European, Hispanic or Latin American, South Asian, NR	Multi-ancestry (including European):100		Aly DM	2021-11-04	10.1038/s41588-021-00948-2	1.07 [0.97,1.19]
PGS000853	Type 2 diabetes (based on SNPs associated with insulin secretion)	type 2 diabetes mellitus	Genome-wide significant variants		21	298957	European	European:100		Aly DM	2021-11-04	10.1038/s41588-021-00948-2	0.99 [0.9,1.1]
PGS000849	Type 2 diabetes (based on SNPs associated with impaired lipids)	type 2 diabetes mellitus	Genome-wide significant variants		3	298957	European	European:100		Aly DM	2021-11-04	10.1038/s41588-021-00948-2	1.08 [0.97,1.2]
PGS003097	Type 2 Diabetes	type 2 diabetes mellitus	DBSLMM	DBSLMM default parameter	229	70127	European	European:100	European:100	Ma Y	2022-09-23	10.1016/j.ajhg.2022.09.001	1.011 [0.976,1.047]		0.5 [0.484,0.517]		0.011 (0.0181)
