# Supplementary material for: Evaluating the Efficacy of Type 2 Diabetes Polygenic Risk Scores in an Independent European Population
Source: Int J Mol Sci. 2024 Jan 17;25(2):1151. doi: 10.3390/ijms25021151 (PMC10817091; doi:10.3390/ijms25021151)
Supplement: Supplementary file 1 [file ijms-25-01151-s001.zip › Table S3.xlsx]

## Sheet: Sheet1
pgs_id	PGS Development Method	AUC	AUC_lower	AUC_upper	r	r_lower	r_upper	r_p_value_BHadjusted	OR per SD increase	or_perSD_lower	or_perSD_upper	glm_normality_W	glm_normality_p_value_shapiro	OR_reported	AUC_reported
PGS002771	PRS-CS	0.668853	0.651325	0.686381	0.286832	0.257057	0.316063	2.3988e-71	1.88258	1.74797	2.02756	0.99937	0.241821	1.88 [1.82,1.95]
PGS002308	PRS-CSx	0.665336	0.647738	0.682934	0.280858	0.250978	0.310202	2.32103e-68	1.88348	1.74705	2.03057	0.999615	0.719698	1.96 [1.91,2.02]	0.793
PGS003443	PRS-CSx	0.665222	0.647677	0.682768	0.280664	0.250782	0.310013	2.89062e-68	1.89876	1.75933	2.04924	0.998937	0.0196177	1.9 [1.65,2.19]	0.7475000000000001
PGS003103	PRS-CS	0.650645	0.632808	0.668483	0.255903	0.225613	0.285698	1.13616e-56	1.79481	1.66314	1.93691	0.999521	0.50351	1.704 [1.639,1.772]	0.637 [0.621,0.653]
PGS003118	PRS-CS	0.648591	0.630707	0.666475	0.252413	0.222069	0.282268	3.90497e-55	1.78259	1.65208	1.92341	0.999249	0.123796	3.193 [3.12,3.268]	0.786 [0.782,0.791]
PGS000330	LDpred	0.642764	0.624853	0.660675	0.242514	0.212022	0.272535	6.60689e-51	1.74319	1.61637	1.87995	0.999434	0.335828
PGS003099	lassosum	0.636284	0.618207	0.654361	0.231506	0.200856	0.261704	2.00107e-46	1.72382	1.59446	1.86368	0.999624	0.739516	1.657 [1.595,1.722]	0.626 [0.609,0.641]
PGS002354	BOLT-LMM	0.63285	0.614764	0.650936	0.225673	0.194942	0.255962	3.82538e-44	1.63584	1.5227	1.75739	0.999689	0.872267
PGS000729	LD thinning	0.632829	0.614794	0.650865	0.225639	0.194907	0.255928	3.94525e-44	1.61092	1.50207	1.72767	0.998999	0.0284288
PGS002720	SBayesR	0.630966	0.612837	0.649094	0.222472	0.191698	0.25281	6.42054e-43	1.61772	1.50758	1.73591	0.999499	0.457877
PGS003108	PRS-CS	0.625236	0.607008	0.643464	0.21274	0.181838	0.243222	2.59799e-39	1.67069	1.54527	1.80628	0.999575	0.625576	1.563 [1.504,1.624]	0.61 [0.594,0.625]
PGS002243	LDpred	0.624899	0.606683	0.643115	0.212167	0.181258	0.242657	4.18305e-39	1.65678	1.53503	1.78818	0.999601	0.685623	1.58 [1.56,1.6]
PGS001357	AnnoPred	0.624465	0.606231	0.642698	0.211429	0.18051	0.24193	7.71014e-39	1.62363	1.50738	1.74883	0.999399	0.281106		0.6446
PGS003114	lassosum	0.62395	0.605666	0.642235	0.210556	0.179626	0.241069	1.58517e-38	1.66746	1.5402	1.80524	0.999541	0.548209	3.959 [3.866,4.055]	0.825 [0.82,0.829]
PGS001781	PRS-CS	0.623143	0.60492	0.641366	0.209184	0.178237	0.239718	4.8847e-38	1.6726	1.54607	1.80949	0.999622	0.735691	1.59 [1.57,1.61]	0.758 [0.756,0.761]
PGS000014	LDpred	0.622744	0.604541	0.640947	0.208506	0.177551	0.23905	8.49245e-38	1.67447	1.54769	1.81165	0.999494	0.448317		0.73 [0.72,0.73]
PGS003123	PRS-CS	0.62131	0.603049	0.639571	0.20607	0.175085	0.236648	6.10381e-37	1.62642	1.50728	1.75498	0.999598	0.679739	1.715 [1.679,1.752]	0.648 [0.642,0.654]
PGS002026	LDpred2 (bigsnpr)	0.621029	0.602757	0.639302	0.205594	0.174602	0.236178	8.95325e-37	1.5675	1.45874	1.68437	0.99898	0.0254272
PGS001818	Penalized regression (bigstatsr)	0.619804	0.601465	0.638143	0.203513	0.172496	0.234126	4.71282e-36	1.58312	1.47235	1.70223	0.999288	0.153725
PGS000804	Genome-wide significant variants	0.618701	0.600457	0.636945	0.201639	0.170599	0.232279	2.07061e-35	1.55236	1.44553	1.66708	0.999529	0.521385		0.6701 [0.6615,0.6788]
PGS000713	snpnet (multi-PRS)	0.618327	0.600041	0.636613	0.201003	0.169956	0.231652	3.40974e-35	1.54058	1.43675	1.65192	0.999711	0.90759		0.6879999999999999
PGS002780	Stacked clumping and thresholding (SCT)	0.617779	0.599394	0.636163	0.200071	0.169013	0.230733	7.06065e-35	1.61706	1.49643	1.74741	0.999492	0.44309	1.41 [1.31,1.51]	0.595 [0.575,0.615]
PGS000805	Genome-wide significant variants	0.617524	0.599262	0.635787	0.19964	0.168576	0.230307	9.88192e-35	1.54192	1.43634	1.65527	0.99958	0.638047		0.8253 [0.8224,0.8281]
PGS003093	PRS-CS	0.617385	0.599201	0.635569	0.199403	0.168336	0.230073	1.18814e-34	1.51505	1.41707	1.61979	0.998742	0.00625424	1.6 [1.539,1.664]	0.625 [0.608,0.639]
PGS003117	DBSLMM	0.615086	0.596748	0.633425	0.195498	0.164386	0.226222	2.38734e-33	1.56375	1.45309	1.68283	0.999371	0.242459	3.061 [2.992,3.132]	0.778 [0.774,0.783]
PGS003102	DBSLMM	0.615083	0.596745	0.633422	0.195493	0.164381	0.226217	2.39664e-33	1.56378	1.45311	1.68287	0.999371	0.243067	1.639 [1.577,1.703]	0.628 [0.611,0.643]
PGS000712	snpnet (multi-PRS)	0.614747	0.596432	0.633063	0.194922	0.163803	0.225654	3.69662e-33	1.51639	1.4151	1.62494	0.999746	0.951544		0.687132986006631
PGS003089	lassosum	0.614134	0.595858	0.63241	0.19388	0.162749	0.224626	8.12539e-33	1.517	1.41491	1.62646	0.999231	0.111261	1.524 [1.468,1.583]	0.616 [0.6,0.63]
PGS003444	PRS-CSx	0.611986	0.593641	0.630331	0.190232	0.159059	0.221026	1.23608e-31	1.54581	1.43701	1.66285	0.999608	0.70283	1.9 [1.65,2.19]	0.7475000000000001
PGS003730	Pruning and Thresholding (P+T)	0.61133	0.592944	0.629717	0.189118	0.157932	0.219926	2.80841e-31	1.5226	1.41726	1.63578	0.999553	0.575858
PGS003733	Pruning and Thresholding (P+T)	0.611095	0.592682	0.629508	0.188717	0.157528	0.219531	3.76597e-31	1.52252	1.41697	1.63593	0.99971	0.906437
PGS003119	lassosum	0.609492	0.591052	0.627932	0.185995	0.154775	0.216844	2.7246e-30	1.56375	1.44927	1.68728	0.99954	0.546791	1.662 [1.628,1.698]	0.639 [0.634,0.645]
PGS003115	Pruning and Thresholding (P+T)	0.609412	0.590945	0.627879	0.185859	0.154637	0.216709	3.00513e-30	1.54652	1.43243	1.66971	0.999463	0.387705	3.755 [3.669,3.844]	0.816 [0.811,0.82]
PGS003116	PLINK	0.609412	0.590945	0.627879	0.185859	0.154637	0.216709	3.00513e-30	1.54652	1.43243	1.66971	0.999463	0.387705	3.755 [3.669,3.844]	0.816 [0.811,0.82]
PGS003104	lassosum	0.6085	0.590054	0.626947	0.18431	0.153072	0.215181	9.12753e-30	1.56197	1.44703	1.68605	0.999592	0.665519	1.536 [1.479,1.596]	0.611 [0.595,0.626]
PGS002779	Maximum clumping and thresholding (maxCT)	0.608465	0.590093	0.626837	0.184251	0.153012	0.215122	9.52226e-30	1.54878	1.43308	1.67382	0.999451	0.36541	1.35 [1.25,1.45]	0.585 [0.564,0.605]
PGS002671	PolyFun-pred	0.607561	0.589086	0.626035	0.182714	0.151459	0.213605	2.8392e-29	1.49656	1.39367	1.60705	0.999249	0.123436
PGS000832	Genome-wide significant variants	0.606659	0.588222	0.625096	0.181183	0.149911	0.212093	8.35428e-29	1.48857	1.38885	1.59545	0.999677	0.848898	1.28 [1.16,1.42]
PGS003100	Pruning and Thresholding (P+T)	0.60486	0.586334	0.623386	0.178126	0.146822	0.209075	6.99689e-28	1.48681	1.38209	1.59947	0.999655	0.805652	1.531 [1.474,1.591]	0.6 [0.585,0.616]
PGS003101	PLINK	0.60486	0.586334	0.623386	0.178126	0.146822	0.209075	6.99689e-28	1.48681	1.38209	1.59947	0.999655	0.805652	1.531 [1.474,1.591]	0.6 [0.585,0.616]
PGS003729	Pruning and Thresholding (P+T)	0.604406	0.58603	0.622782	0.177355	0.146043	0.208313	1.18897e-27	1.48463	1.38406	1.59251	0.999688	0.870183		0.735
PGS000020	Pruning and Thresholding (P+T)	0.601965	0.583524	0.620405	0.173208	0.141853	0.204217	1.97491e-26	1.50927	1.39679	1.6308	0.99936	0.229678
PGS003113	PRS-CS	0.600431	0.581977	0.618885	0.170603	0.139221	0.201643	1.11374e-25	1.42704	1.33291	1.52782	0.99953	0.523573	1.522 [1.491,1.554]	0.616 [0.611,0.622]
PGS000808	Genome-wide significant variants	0.600344	0.581874	0.618814	0.170455	0.139072	0.201497	1.22748e-25	1.4505	1.35392	1.55396	0.999549	0.566295		0.7202 [0.7118,0.7286]
PGS000036	Pruning and Thresholding (P+T)	0.596045	0.577486	0.614604	0.163153	0.131698	0.194279	1.34829e-23	1.44073	1.34103	1.54784	0.999588	0.657515		0.66
PGS001294	snpnet	0.595251	0.576652	0.613849	0.161803	0.130336	0.192945	3.13911e-23	1.43285	1.33652	1.53612	0.99932	0.184463		0.70052 [0.68094,0.7201]
PGS003098	PRS-CS	0.595	0.576489	0.613512	0.161378	0.129906	0.192524	4.0918e-23	1.3957	1.30453	1.49325	0.999424	0.320652	1.358 [1.31,1.408]	0.593 [0.577,0.608]
PGS003732	Pruning and Thresholding (P+T)	0.593994	0.575511	0.612477	0.159669	0.128181	0.190835	1.17721e-22	1.41053	1.315	1.51299	0.999739	0.944115
PGS000868	Genome-wide significant variants	0.593043	0.574539	0.611548	0.158054	0.126551	0.189238	3.16159e-22	1.40569	1.31156	1.50657	0.999774	0.974995
PGS003094	lassosum	0.591905	0.573366	0.610445	0.156121	0.124601	0.187326	1.01774e-21	1.39251	1.30225	1.48902	0.999407	0.293752	1.333 [1.286,1.382]	0.589 [0.572,0.604]
PGS003109	lassosum	0.591587	0.573051	0.610124	0.15558	0.124055	0.186791	1.40761e-21	1.39129	1.3011	1.48772	0.999494	0.448042	1.522 [1.491,1.554]	0.616 [0.61,0.622]
PGS000864	LD clumping	0.588759	0.570153	0.607366	0.150776	0.119209	0.182039	2.38688e-20	1.37626	1.28419	1.47494	0.999496	0.451418	1.42 [1.28,1.58]
PGS002475	Pruning and Thresholding (P+T)	0.587145	0.568615	0.605675	0.148035	0.116443	0.179327	1.15285e-19	1.3478	1.26222	1.43918	0.999518	0.498213
PGS003731	Pruning and Thresholding (P+T)	0.584945	0.566311	0.603579	0.144297	0.112674	0.175628	9.40873e-19	1.38264	1.28778	1.48449	0.999575	0.625472
PGS003751	Genome-wide significant SNPs	0.583372	0.564789	0.601955	0.141624	0.10998	0.172982	4.08265e-18	1.35256	1.26289	1.4486	0.999572	0.619691		0.596
PGS003090	Pruning and Thresholding (P+T)	0.582655	0.564175	0.601134	0.140406	0.108751	0.171776	7.89726e-18	1.3214	1.23967	1.40852	0.99933	0.194673	1.425 [1.373,1.479]	0.599 [0.582,0.615]
PGS003752	Genome-wide significant SNPs	0.58224	0.563627	0.600853	0.139702	0.108042	0.17108	1.15301e-17	1.36091	1.26981	1.45854	0.9995	0.46		0.578
PGS003120	Pruning and Thresholding (P+T)	0.581353	0.562689	0.600017	0.138195	0.106523	0.169587	2.57638e-17	1.37339	1.27426	1.48024	0.999536	0.53799	1.451 [1.421,1.48]	0.603 [0.597,0.609]
PGS003121	PLINK	0.581353	0.562689	0.600017	0.138195	0.106523	0.169587	2.57638e-17	1.37339	1.27426	1.48024	0.999536	0.53799	1.451 [1.421,1.48]	0.603 [0.597,0.609]
PGS003105	Pruning and Thresholding (P+T)	0.58122	0.562527	0.599914	0.13797	0.106296	0.169364	2.90333e-17	1.37607	1.27634	1.48359	0.999347	0.213082	1.33 [1.283,1.379]	0.572 [0.555,0.588]
PGS003106	PLINK	0.58122	0.562527	0.599914	0.13797	0.106296	0.169364	2.90333e-17	1.37607	1.27634	1.48359	0.999347	0.213082	1.33 [1.283,1.379]	0.572 [0.555,0.588]
PGS000807	Genome-wide significant variants	0.579588	0.561037	0.598139	0.135197	0.103502	0.166618	1.24249e-16	1.36296	1.26974	1.46302	0.999674	0.843302		0.8388 [0.8274,0.8502]
PGS003734	Pruning and Thresholding (P+T)	0.578054	0.559455	0.596653	0.13259	0.100875	0.164037	4.74317e-16	1.34058	1.24992	1.43782	0.999721	0.921192
PGS002426	Pruning and Thresholding (P+T)	0.577601	0.558943	0.596258	0.131821	0.1001	0.163274	7.00886e-16	1.3189	1.23406	1.40956	0.999582	0.64231
PGS002524	Pruning and Thresholding (P+T)	0.577352	0.558585	0.59612	0.131399	0.0996748	0.162857	8.67207e-16	1.31401	1.23077	1.40289	0.999464	0.388688
PGS003091	PLINK	0.576747	0.558246	0.595247	0.13037	0.098638	0.161837	1.4542e-15	1.27557	1.20054	1.3553	0.998949	0.0211023	1.379 [1.329,1.431]	0.591 [0.574,0.606]
PGS002573	Pruning and Thresholding (P+T)	0.576675	0.557951	0.595399	0.130248	0.0985155	0.161717	1.54538e-15	1.34771	1.25538	1.44683	0.996293	5.56019e-08
PGS003095	Pruning and Thresholding (P+T)	0.574444	0.555716	0.593172	0.126459	0.0946982	0.157962	9.99181e-15	1.33241	1.24115	1.43039	0.996596	1.83656e-07	1.239 [1.196,1.284]	0.562 [0.546,0.578]
PGS003096	PLINK	0.574444	0.555716	0.593172	0.126459	0.0946982	0.157962	9.99181e-15	1.33241	1.24115	1.43039	0.996596	1.83656e-07	1.232 [1.189,1.277]	0.56 [0.545,0.576]
PGS000031	Genome-wide significant variants	0.574143	0.555391	0.592894	0.125947	0.0941825	0.157455	1.28035e-14	1.33579	1.24419	1.43413	0.999589	0.65808
PGS003110	Pruning and Thresholding (P+T)	0.571372	0.552598	0.590145	0.12124	0.0894427	0.152789	1.19335e-13	1.2766	1.19537	1.36335	0.999124	0.0596297	1.406 [1.378,1.435]	0.594 [0.588,0.6]
PGS001295	snpnet	0.57105	0.552253	0.589847	0.120694	0.0888932	0.152248	1.53742e-13	1.34453	1.24995	1.44626	0.992936	1.44573e-12		0.68145 [0.62426,0.73864]
PGS002379	BOLT-LMM-BBJ	0.570487	0.551844	0.58913	0.119737	0.0879301	0.1513	2.39027e-13	1.27682	1.19403	1.36535	0.999389	0.267836
PGS003402	LDpred2	0.570098	0.551482	0.588714	0.119076	0.0872649	0.150645	3.23548e-13	1.30888	1.21857	1.40587	0.999432	0.332821
PGS003111	PLINK	0.568676	0.549912	0.58744	0.116661	0.0848334	0.14825	9.64939e-13	1.24572	1.17053	1.32574	0.997378	5.24477e-06	1.392 [1.364,1.42]	0.59 [0.584,0.596]
PGS003353	Genome-wide significant SNPs	0.568415	0.549674	0.587156	0.116218	0.0843875	0.147811	1.17623e-12	1.30602	1.21575	1.40298	0.99967	0.835685	1.83 [1.59,2.11]
PGS000806	Genome-wide significant variants	0.568238	0.549495	0.58698	0.115916	0.084084	0.147512	1.34533e-12	1.28137	1.19708	1.3716	0.99906	0.0407354		0.6656 [0.6569,0.6743]
PGS003092	DBSLMM	0.566114	0.547396	0.584831	0.112308	0.0804528	0.143934	6.53617e-12	1.27248	1.19006	1.36062	0.999075	0.0446479	1.275 [1.23,1.321]	0.563 [0.546,0.58]
PGS002622	Pruning and Thresholding (P+T)	0.56548	0.546636	0.584324	0.111232	0.0793699	0.142866	1.03735e-11	1.31128	1.21836	1.41128	0.99114	1.83847e-14
PGS000032	Genome-wide significant variants	0.564102	0.545162	0.583042	0.108891	0.0770147	0.140544	2.79063e-11	1.28586	1.19628	1.38214	0.997987	9.97651e-05
PGS000852	Genome-wide significant variants	0.563535	0.544617	0.582453	0.107927	0.0760452	0.139588	4.16898e-11	1.28136	1.19012	1.37961	0.969989	3.2005e-27	1.01 [0.91,1.12]
PGS002733	Genome-wide significant variants	0.562276	0.543405	0.581146	0.105789	0.0738945	0.137467	1.00308e-10	1.27839	1.19097	1.37223	0.997513	9.79366e-06	1.09 [1.01,1.18]
PGS003728	Pruning and Thresholding (P+T)	0.560773	0.54197	0.579576	0.103235	0.0713263	0.134933	2.79858e-10	1.2759	1.18589	1.37273	0.999303	0.167643
PGS000125	Genome-wide significant variants	0.560163	0.541407	0.578918	0.102199	0.0702841	0.133904	4.21452e-10	1.24187	1.16175	1.32752	0.997424	6.47286e-06
PGS003735	Pruning and Thresholding (P+T)	0.5576	0.538839	0.576361	0.0978457	0.0659076	0.129584	2.25164e-09	1.23905	1.15542	1.32873	0.999125	0.0600215
PGS002277	Partitioned polygenic score	0.550651	0.531706	0.569597	-0.086042	-0.117861	-0.0540461	1.48483e-07	0.827992	0.767611	0.893121	0.994795	3.02183e-10
PGS003445	PRS-CSx	0.547056	0.528276	0.565835	0.0799337	0.0479114	0.111792	1.05998e-06	1.21637	1.1298	1.30958	0.999586	0.652098	1.9 [1.65,2.19]	0.7475000000000001
PGS000855	Genome-wide significant variants	0.544313	0.525388	0.563238	0.0752747	0.0432339	0.107161	4.32993e-06	1.16788	1.08937	1.25205	0.997482	8.45189e-06	1.12 [1.01,1.25]
PGS000851	Genome-wide significant variants	0.539814	0.521046	0.558583	0.0676328	0.0355647	0.0995618	3.67082e-05	1.15086	1.07896	1.22756	0.998487	0.00145033	1.24 [1.12,1.37]
PGS000854	Genome-wide significant variants	0.539603	0.52076	0.558447	0.0672746	0.0352053	0.0992055	4.03672e-05	1.15778	1.08221	1.23862	0.998157	0.000240279	1.0 [0.91,1.11]
PGS003107	DBSLMM	0.531277	0.512371	0.550183	-0.0531304	-0.0851304	-0.0210209	0.00119175	0.931849	0.86914	0.999082	0.69603	2.36021e-63	1.028 [0.992,1.065]	0.541 [0.523,0.557]
PGS000856	Genome-wide significant variants	0.530487	0.511548	0.549425	0.0517879	0.0196753	0.0837939	0.00158394	1.09163	1.02406	1.16367	0.964872	3.49732e-29	1.35 [1.22,1.51]
PGS000033	Genome-wide significant variants	0.525928	0.507018	0.544838	0.0440444	0.0119158	0.076082	0.00723082	1.08698	1.01744	1.16126	0.999011	0.0304712
PGS000848	Genome-wide significant variants	0.523743	0.504857	0.542629	0.0403328	0.00819798	0.0723843	0.0139138	1.08758	1.01978	1.15988	0.990373	3.411e-15	1.11 [1.0,1.23]
PGS003122	DBSLMM	0.516078	0.4971	0.535056	-0.0273113	-0.0594046	0.00483836	0.0958991	0.932808	0.87355	0.996085	0.955456	2.80925e-32	1.009 [0.988,1.03]	0.547 [0.541,0.552]
PGS000850	Genome-wide significant variants	0.514319	0.495297	0.533342	0.0243244	-0.00782718	0.0564256	0.138099	1.05844	0.993281	1.12787	0.998974	0.0244482	1.08 [0.98,1.2]
PGS000858	Genome-wide significant variants	0.512212	0.493303	0.531121	0.0207446	-0.0114084	0.0528548	0.206007	1.03853	0.973885	1.10747	0.975929	1.35548e-24	0.94 [0.85,1.04]
PGS003112	DBSLMM	0.511807	0.492951	0.530663	0.0200563	-0.012097	0.052168	0.221462	1.0409	0.972558	1.11404	0.963299	9.66422e-30	1.01 [0.989,1.031]	0.501 [0.495,0.507]
PGS000857	Genome-wide significant variants	0.509176	0.490152	0.5282	-0.0155868	-0.0477083	0.0165669	0.342036	0.972177	0.908762	1.04002	0.989538	6.0268e-16	1.07 [0.97,1.19]
PGS000853	Genome-wide significant variants	0.508186	0.48924	0.527132	0.0139061	-0.0182475	0.0460309	0.396614	1.02759	0.966149	1.09294	0.965744	7.27526e-29	0.99 [0.9,1.1]
PGS000849	Genome-wide significant variants	0.507976	0.488973	0.526979	0.0135488	-0.0186047	0.0456744	0.408857	1.03349	0.962714	1.10946	0.941161	4.09086e-36	1.08 [0.97,1.2]
PGS003097	DBSLMM	0.506704	0.487737	0.525671	0.0113887	-0.0207643	0.0435182	0.487543	1.02028	0.956783	1.08799	0.994294	6.45872e-11	1.011 [0.976,1.047]	0.5 [0.484,0.517]
