# Supplementary material for: Evaluating the Efficacy of Type 2 Diabetes Polygenic Risk Scores in an Independent European Population
Source: Int J Mol Sci. 2024 Jan 17;25(2):1151. doi: 10.3390/ijms25021151 (PMC10817091; doi:10.3390/ijms25021151)
Supplement: Supplementary file 1 [file ijms-25-01151-s001.zip › Table S4.xlsx]

## Sheet: Sheet1
pgs_id	AUC Covariates	AUC Full	AUC Full_ageT1	AUC Full_ageT2	AUC Full_ageT3	AUC Full_covariates	AUC Full_covariates_ageT1	AUC Full_covariates_ageT2	AUC Full_covariates_ageT3	AUC covariates_ageT1	AUC covariates_ageT2	AUC covariates_ageT3	AUC_lower Covariates	AUC_lower Full	AUC_lower Full_ageT1	AUC_lower Full_ageT2	AUC_lower Full_ageT3	AUC_lower Full_covariates	AUC_lower Full_covariates_ageT1	AUC_lower Full_covariates_ageT2	AUC_lower Full_covariates_ageT3	AUC_lower covariates_ageT1	AUC_lower covariates_ageT2	AUC_lower covariates_ageT3	AUC_upper Covariates	AUC_upper Full	AUC_upper Full_ageT1	AUC_upper Full_ageT2	AUC_upper Full_ageT3	AUC_upper Full_covariates	AUC_upper Full_covariates_ageT1	AUC_upper Full_covariates_ageT2	AUC_upper Full_covariates_ageT3	AUC_upper covariates_ageT1	AUC_upper covariates_ageT2	AUC_upper covariates_ageT3	glm_normality_W Covariates	glm_normality_W Full	glm_normality_W Full_ageT1	glm_normality_W Full_ageT2	glm_normality_W Full_ageT3	glm_normality_W Full_covariates	glm_normality_W Full_covariates_ageT1	glm_normality_W Full_covariates_ageT2	glm_normality_W Full_covariates_ageT3	glm_normality_W covariates_ageT1	glm_normality_W covariates_ageT2	glm_normality_W covariates_ageT3	glm_normality_p_value Covariates
PGS002771	0.710863	0.668853	0.611457	0.698343	0.704097	0.756722	0.617494	0.712901	0.706949	0.537511	0.597315	0.557547	0.693455	0.651325	0.572684	0.667688	0.673075	0.740433	0.578679	0.682836	0.676014	0.496656	0.564689	0.521817	0.728271	0.686381	0.65023	0.728998	0.73512	0.77301	0.656309	0.742966	0.737884	0.578367	0.629941	0.593278	0.999443	0.99937	0.998998	0.99826	0.998141	0.999443	0.998998	0.99826	0.998141	0.998998	0.99826	0.998141	0.419273
PGS002308	0.710863	0.665336	0.613207	0.690884	0.698356	0.753765	0.616898	0.704389	0.698769	0.537511	0.597315	0.557547	0.693455	0.647738	0.574434	0.660036	0.667469	0.737436	0.578139	0.674167	0.667944	0.496656	0.564689	0.521817	0.728271	0.682934	0.651979	0.721732	0.729242	0.770095	0.655657	0.73461	0.729594	0.578367	0.629941	0.593278	0.999637	0.999615	0.999222	0.998382	0.998806	0.999637	0.999222	0.998382	0.998806	0.999222	0.998382	0.998806	0.817296
PGS003443	0.710863	0.665222	0.633162	0.698764	0.680245	0.755941	0.638554	0.713979	0.682113	0.537511	0.597315	0.557547	0.693455	0.647677	0.595593	0.668102	0.648422	0.739705	0.601071	0.684069	0.650357	0.496656	0.564689	0.521817	0.728271	0.682768	0.670731	0.729427	0.712067	0.772178	0.676038	0.74389	0.713869	0.578367	0.629941	0.593278	0.998957	0.998937	0.997585	0.997204	0.998527	0.998957	0.997585	0.997204	0.998527	0.997585	0.997204	0.998527	0.0334347
PGS003103	0.710863	0.650645	0.607352	0.674349	0.680046	0.747664	0.611764	0.689229	0.681758	0.537511	0.597315	0.557547	0.693455	0.632808	0.567532	0.643208	0.648474	0.731152	0.5717	0.658517	0.650275	0.496656	0.564689	0.521817	0.728271	0.668483	0.647171	0.70549	0.711618	0.764176	0.651829	0.719941	0.713241	0.578367	0.629941	0.593278	0.999611	0.999521	0.998987	0.999062	0.999147	0.999611	0.998987	0.999062	0.999147	0.998987	0.999062	0.999147	0.766102
PGS003118	0.710863	0.648591	0.60131	0.665759	0.683229	0.745965	0.607321	0.681017	0.684385	0.537511	0.597315	0.557547	0.693455	0.630707	0.561133	0.63436	0.651784	0.729409	0.567154	0.650047	0.652998	0.496656	0.564689	0.521817	0.728271	0.666475	0.641487	0.697157	0.714674	0.762521	0.647487	0.711987	0.715772	0.578367	0.629941	0.593278	0.999404	0.999249	0.998199	0.998897	0.999132	0.999404	0.998199	0.998897	0.999132	0.998199	0.998897	0.999132	0.351118
PGS000330	0.710863	0.642764	0.616007	0.667314	0.659891	0.744602	0.620526	0.685483	0.662664	0.537511	0.597315	0.557547	0.693455	0.624853	0.577346	0.635778	0.627614	0.728053	0.581845	0.65462	0.630321	0.496656	0.564689	0.521817	0.728271	0.660675	0.654669	0.698851	0.692168	0.761151	0.659208	0.716345	0.695008	0.578367	0.629941	0.593278	0.999442	0.999434	0.998092	0.997262	0.998801	0.999442	0.998092	0.997262	0.998801	0.998092	0.997262	0.998801	0.416539
PGS003099	0.710863	0.636284	0.591198	0.650807	0.672872	0.739977	0.596964	0.66896	0.673767	0.537511	0.597315	0.557547	0.693455	0.618207	0.551006	0.619032	0.640988	0.723261	0.55652	0.637603	0.641926	0.496656	0.564689	0.521817	0.728271	0.654361	0.631391	0.682581	0.704756	0.756693	0.637409	0.700317	0.705608	0.578367	0.629941	0.593278	0.999657	0.999624	0.998333	0.999025	0.998831	0.999657	0.998333	0.999025	0.998831	0.998333	0.999025	0.998831	0.852606
PGS002354	0.710863	0.63285	0.588469	0.658015	0.651551	0.738271	0.594422	0.675743	0.655636	0.537511	0.597315	0.557547	0.693455	0.614764	0.548517	0.626338	0.6191	0.721545	0.555128	0.644749	0.623276	0.496656	0.564689	0.521817	0.728271	0.650936	0.628422	0.689691	0.684002	0.754997	0.633716	0.706737	0.687997	0.578367	0.629941	0.593278	0.999672	0.999689	0.998727	0.998127	0.99827	0.999672	0.998727	0.998127	0.99827	0.998727	0.998127	0.99827	0.878976
PGS000729	0.710863	0.632829	0.60696	0.671315	0.637441	0.740689	0.610923	0.693403	0.638228	0.537511	0.597315	0.557547	0.693455	0.614794	0.566794	0.639992	0.604224	0.724013	0.571073	0.662824	0.605147	0.496656	0.564689	0.521817	0.728271	0.650865	0.647126	0.702637	0.670658	0.757365	0.650772	0.723983	0.67131	0.578367	0.629941	0.593278	0.999043	0.998999	0.994796	0.998497	0.998026	0.999043	0.994796	0.998497	0.998026	0.994796	0.998497	0.998026	0.0537318
PGS002720	0.710863	0.630966	0.59106	0.645359	0.649318	0.735673	0.593772	0.664956	0.654341	0.537511	0.597315	0.557547	0.693455	0.612837	0.550997	0.613353	0.617007	0.718885	0.554519	0.633665	0.622118	0.496656	0.564689	0.521817	0.728271	0.649094	0.631124	0.677366	0.681629	0.752461	0.633025	0.696248	0.686564	0.578367	0.629941	0.593278	0.99948	0.999499	0.998348	0.997306	0.99865	0.99948	0.998348	0.997306	0.99865	0.998348	0.997306	0.99865	0.488884
PGS003108	0.710863	0.625236	0.597819	0.641182	0.64996	0.734932	0.602868	0.663658	0.652248	0.537511	0.597315	0.557547	0.693455	0.607008	0.557835	0.609178	0.617798	0.718153	0.562773	0.632084	0.620181	0.496656	0.564689	0.521817	0.728271	0.643464	0.637804	0.673186	0.682122	0.75171	0.642964	0.695231	0.684315	0.578367	0.629941	0.593278	0.999526	0.999575	0.999175	0.998587	0.998581	0.999526	0.999175	0.998587	0.998581	0.999175	0.998587	0.998581	0.583154
PGS002243	0.710863	0.624899	0.600028	0.633838	0.649758	0.735106	0.606052	0.657367	0.652144	0.537511	0.597315	0.557547	0.693455	0.606683	0.559929	0.601493	0.617299	0.71833	0.565918	0.625616	0.61975	0.496656	0.564689	0.521817	0.728271	0.643115	0.640126	0.666183	0.682217	0.751883	0.646186	0.689119	0.684537	0.578367	0.629941	0.593278	0.999548	0.999601	0.998492	0.998745	0.998648	0.999548	0.998492	0.998745	0.998648	0.998492	0.998745	0.998648	0.631989
PGS001357	0.710863	0.624465	0.581354	0.637888	0.657934	0.734674	0.585847	0.66174	0.660936	0.537511	0.597315	0.557547	0.693455	0.606231	0.541268	0.60575	0.625826	0.717828	0.545007	0.630158	0.628923	0.496656	0.564689	0.521817	0.728271	0.642698	0.621441	0.670026	0.690043	0.751519	0.626686	0.693321	0.692948	0.578367	0.629941	0.593278	0.999479	0.999399	0.997729	0.999069	0.99825	0.999479	0.997729	0.999069	0.99825	0.997729	0.999069	0.99825	0.487183
PGS003114	0.710863	0.62395	0.596101	0.626091	0.652655	0.735834	0.605037	0.653119	0.65495	0.537511	0.597315	0.557547	0.693455	0.605666	0.55525	0.593556	0.620018	0.719034	0.563987	0.621306	0.62249	0.496656	0.564689	0.521817	0.728271	0.642235	0.636951	0.658625	0.685292	0.752635	0.646086	0.684931	0.687409	0.578367	0.629941	0.593278	0.999625	0.999541	0.998735	0.998864	0.998216	0.999625	0.998735	0.998864	0.998216	0.998735	0.998864	0.998216	0.794057
PGS001781	0.710863	0.623143	0.582432	0.64363	0.654487	0.735399	0.589418	0.667274	0.656935	0.537511	0.597315	0.557547	0.693455	0.60492	0.542845	0.611569	0.62243	0.718594	0.549629	0.635719	0.624956	0.496656	0.564689	0.521817	0.728271	0.641366	0.622019	0.675692	0.686544	0.752204	0.629206	0.698829	0.688914	0.578367	0.629941	0.593278	0.999569	0.999622	0.998624	0.998672	0.998267	0.999569	0.998624	0.998672	0.998267	0.998624	0.998672	0.998267	0.677855
PGS000014	0.710863	0.622744	0.593607	0.63324	0.64871	0.73508	0.601586	0.658715	0.649585	0.537511	0.597315	0.557547	0.693455	0.604541	0.553535	0.600923	0.616138	0.718279	0.56149	0.626991	0.617057	0.496656	0.564689	0.521817	0.728271	0.640947	0.633679	0.665557	0.681281	0.751881	0.641682	0.69044	0.682114	0.578367	0.629941	0.593278	0.999452	0.999494	0.99882	0.998314	0.997906	0.999452	0.99882	0.998314	0.997906	0.99882	0.998314	0.997906	0.435632
PGS003123	0.710863	0.62131	0.595744	0.642902	0.648492	0.735411	0.601185	0.663531	0.650314	0.537511	0.597315	0.557547	0.693455	0.603049	0.555577	0.610936	0.616139	0.718625	0.560781	0.631999	0.617995	0.496656	0.564689	0.521817	0.728271	0.639571	0.635912	0.674868	0.680844	0.752198	0.641589	0.695062	0.682634	0.578367	0.629941	0.593278	0.99953	0.999598	0.997909	0.997999	0.998706	0.99953	0.997909	0.997999	0.998706	0.997909	0.997999	0.998706	0.591613
PGS002026	0.710863	0.621029	0.59737	0.635976	0.64009	0.735089	0.603625	0.657745	0.644778	0.537511	0.597315	0.557547	0.693455	0.602757	0.556726	0.603752	0.607381	0.718279	0.562835	0.626036	0.612173	0.496656	0.564689	0.521817	0.728271	0.639302	0.638013	0.6682	0.6728	0.751898	0.644415	0.689454	0.677382	0.578367	0.629941	0.593278	0.999131	0.99898	0.998647	0.998809	0.998563	0.999131	0.998647	0.998809	0.998563	0.998647	0.998809	0.998563	0.0871297
PGS001818	0.710863	0.619804	0.596915	0.637076	0.639618	0.736411	0.605415	0.660066	0.643134	0.537511	0.597315	0.557547	0.693455	0.601465	0.555421	0.604883	0.607	0.719622	0.563905	0.628356	0.610483	0.496656	0.564689	0.521817	0.728271	0.638143	0.638409	0.669269	0.672236	0.7532	0.646925	0.691776	0.675785	0.578367	0.629941	0.593278	0.99923	0.999288	0.998673	0.998382	0.998236	0.99923	0.998673	0.998382	0.998236	0.998673	0.998382	0.998236	0.148042
PGS000804	0.710863	0.618701	0.589364	0.62742	0.647948	0.733128	0.595228	0.652149	0.652245	0.537511	0.597315	0.557547	0.693455	0.600457	0.549924	0.594841	0.615324	0.716249	0.555898	0.620374	0.619524	0.496656	0.564689	0.521817	0.728271	0.636945	0.628804	0.659999	0.680572	0.750008	0.634558	0.683923	0.684965	0.578367	0.629941	0.593278	0.999553	0.999529	0.998533	0.99851	0.998795	0.999553	0.998533	0.99851	0.998795	0.998533	0.99851	0.998795	0.642085
PGS000713	0.710863	0.618327	0.583011	0.662186	0.631253	0.735785	0.591096	0.680779	0.635312	0.537511	0.597315	0.557547	0.693455	0.600041	0.543595	0.630563	0.598199	0.718991	0.551501	0.649864	0.6023	0.496656	0.564689	0.521817	0.728271	0.636613	0.622426	0.693809	0.664307	0.75258	0.630691	0.711694	0.668324	0.578367	0.629941	0.593278	0.999731	0.999711	0.998967	0.99861	0.998932	0.999731	0.998967	0.99861	0.998932	0.998967	0.99861	0.998932	0.953805
PGS002780	0.710863	0.617779	0.575588	0.638942	0.640969	0.733363	0.585491	0.657212	0.642587	0.537511	0.597315	0.557547	0.693455	0.599394	0.535264	0.606563	0.608145	0.716444	0.544355	0.625355	0.609894	0.496656	0.564689	0.521817	0.728271	0.636163	0.615913	0.67132	0.673794	0.750282	0.626626	0.689069	0.67528	0.578367	0.629941	0.593278	0.999527	0.999492	0.999129	0.997941	0.998756	0.999527	0.999129	0.997941	0.998756	0.999129	0.997941	0.998756	0.586283
PGS000805	0.710863	0.617524	0.589858	0.625604	0.646929	0.73236	0.595522	0.650723	0.650738	0.537511	0.597315	0.557547	0.693455	0.599262	0.550382	0.59301	0.614313	0.715465	0.556158	0.618911	0.618006	0.496656	0.564689	0.521817	0.728271	0.635787	0.629335	0.658198	0.679545	0.749255	0.634885	0.682535	0.683469	0.578367	0.629941	0.593278	0.99961	0.99958	0.998646	0.998488	0.99897	0.99961	0.998646	0.998488	0.99897	0.998646	0.998488	0.99897	0.763064
PGS003093	0.710863	0.617385	0.614899	0.645248	0.620785	0.734574	0.624529	0.666784	0.625853	0.537511	0.597315	0.557547	0.693455	0.599201	0.576754	0.613295	0.587764	0.717862	0.586875	0.635528	0.592807	0.496656	0.564689	0.521817	0.728271	0.635569	0.653044	0.677201	0.653805	0.751285	0.662183	0.698041	0.658898	0.578367	0.629941	0.593278	0.99877	0.998742	0.997568	0.998137	0.998516	0.99877	0.997568	0.998137	0.998516	0.997568	0.998137	0.998516	0.0118978
PGS003117	0.710863	0.615086	0.581871	0.641548	0.647483	0.734807	0.590468	0.66116	0.651652	0.537511	0.597315	0.557547	0.693455	0.596748	0.541486	0.609583	0.614983	0.718007	0.549953	0.6297	0.619202	0.496656	0.564689	0.521817	0.728271	0.633425	0.622256	0.673512	0.679982	0.751606	0.630984	0.69262	0.684103	0.578367	0.629941	0.593278	0.999314	0.999371	0.998022	0.998456	0.998578	0.999314	0.998022	0.998456	0.998578	0.998022	0.998456	0.998578	0.228129
PGS003102	0.710863	0.615083	0.581915	0.641492	0.647473	0.734814	0.59045	0.661148	0.651659	0.537511	0.597315	0.557547	0.693455	0.596745	0.541533	0.609526	0.614973	0.718014	0.549934	0.629687	0.619208	0.496656	0.564689	0.521817	0.728271	0.633422	0.622298	0.673458	0.679973	0.751613	0.630967	0.692608	0.684109	0.578367	0.629941	0.593278	0.999315	0.999371	0.998024	0.998456	0.998577	0.999315	0.998024	0.998456	0.998577	0.998024	0.998456	0.998577	0.228491
PGS000712	0.710863	0.614747	0.578549	0.654578	0.633505	0.734415	0.587334	0.674321	0.637405	0.537511	0.597315	0.557547	0.693455	0.596432	0.539331	0.622648	0.600395	0.717569	0.547892	0.643137	0.604322	0.496656	0.564689	0.521817	0.728271	0.633063	0.617767	0.686508	0.666615	0.751261	0.626775	0.705504	0.670488	0.578367	0.629941	0.593278	0.999725	0.999746	0.9991	0.999076	0.998496	0.999725	0.9991	0.999076	0.998496	0.9991	0.999076	0.998496	0.948193
PGS003089	0.710863	0.614134	0.596279	0.656527	0.615105	0.734032	0.606737	0.68019	0.618627	0.537511	0.597315	0.557547	0.693455	0.595858	0.557295	0.624767	0.581956	0.717269	0.568275	0.649266	0.585381	0.496656	0.564689	0.521817	0.728271	0.63241	0.635262	0.688288	0.648253	0.750795	0.6452	0.711114	0.651872	0.578367	0.629941	0.593278	0.999189	0.999231	0.998688	0.998389	0.99706	0.999189	0.998688	0.998389	0.99706	0.998688	0.998389	0.99706	0.119151
PGS003444	0.710863	0.611986	0.597646	0.631529	0.633805	0.733701	0.602094	0.653348	0.636357	0.537511	0.597315	0.557547	0.693455	0.593641	0.558466	0.598975	0.600569	0.716863	0.56296	0.621661	0.603123	0.496656	0.564689	0.521817	0.728271	0.630331	0.636825	0.664083	0.667041	0.750538	0.641227	0.685035	0.66959	0.578367	0.629941	0.593278	0.999621	0.999608	0.999161	0.998518	0.998415	0.999621	0.999161	0.998518	0.998415	0.999161	0.998518	0.998415	0.786621
PGS003730	0.710863	0.61133	0.578157	0.63474	0.618968	0.7288	0.583861	0.654367	0.622272	0.537511	0.597315	0.557547	0.693455	0.592944	0.538121	0.602498	0.586206	0.711841	0.543613	0.622692	0.589524	0.496656	0.564689	0.521817	0.728271	0.629717	0.618193	0.666981	0.651731	0.745759	0.624109	0.686043	0.655021	0.578367	0.629941	0.593278	0.999585	0.999553	0.998636	0.998133	0.998868	0.999585	0.998636	0.998133	0.998868	0.998636	0.998133	0.998868	0.710638
PGS003733	0.710863	0.611095	0.579311	0.634498	0.616973	0.728315	0.585544	0.65468	0.619691	0.537511	0.597315	0.557547	0.693455	0.592682	0.53937	0.602174	0.584222	0.711347	0.545424	0.622968	0.58692	0.496656	0.564689	0.521817	0.728271	0.629508	0.619251	0.666822	0.649724	0.745282	0.625664	0.686393	0.652462	0.578367	0.629941	0.593278	0.999748	0.99971	0.998557	0.998499	0.999013	0.999748	0.998557	0.998499	0.999013	0.998557	0.998499	0.999013	0.968185
PGS003119	0.710863	0.609492	0.586007	0.626097	0.636103	0.730697	0.594609	0.6476	0.638534	0.537511	0.597315	0.557547	0.693455	0.591052	0.545709	0.593635	0.60357	0.713796	0.55398	0.615697	0.605995	0.496656	0.564689	0.521817	0.728271	0.627932	0.626305	0.658559	0.668635	0.747599	0.635238	0.679502	0.671074	0.578367	0.629941	0.593278	0.999547	0.99954	0.998808	0.998818	0.998303	0.999547	0.998808	0.998818	0.998303	0.998808	0.998818	0.998303	0.630242
PGS003115	0.710863	0.609412	0.585971	0.621108	0.635826	0.730897	0.597801	0.651331	0.636751	0.537511	0.597315	0.557547	0.693455	0.590945	0.544722	0.588503	0.602777	0.713982	0.556725	0.619408	0.60381	0.496656	0.564689	0.521817	0.728271	0.627879	0.627221	0.653713	0.668876	0.747811	0.638878	0.683254	0.669691	0.578367	0.629941	0.593278	0.999495	0.999463	0.998686	0.998409	0.998611	0.999495	0.998686	0.998409	0.998611	0.998686	0.998409	0.998611	0.519188
PGS003116	0.710863	0.609412	0.585971	0.621108	0.635826	0.730897	0.597801	0.651331	0.636751	0.537511	0.597315	0.557547	0.693455	0.590945	0.544722	0.588503	0.602777	0.713982	0.556725	0.619408	0.60381	0.496656	0.564689	0.521817	0.728271	0.627879	0.627221	0.653713	0.668876	0.747811	0.638878	0.683254	0.669691	0.578367	0.629941	0.593278	0.999495	0.999463	0.998686	0.998409	0.998611	0.999495	0.998686	0.998409	0.998611	0.998686	0.998409	0.998611	0.519188
PGS003104	0.710863	0.6085	0.583754	0.625775	0.633102	0.730105	0.59273	0.647392	0.635537	0.537511	0.597315	0.557547	0.693455	0.590054	0.543363	0.593291	0.600472	0.713183	0.551988	0.615489	0.602887	0.496656	0.564689	0.521817	0.728271	0.626947	0.624146	0.658259	0.665732	0.747027	0.633472	0.679295	0.668187	0.578367	0.629941	0.593278	0.99956	0.999592	0.99882	0.998892	0.998058	0.99956	0.99882	0.998892	0.998058	0.99882	0.998892	0.998058	0.657436
PGS002779	0.710863	0.608465	0.587307	0.622409	0.627803	0.727369	0.596488	0.64377	0.630036	0.537511	0.597315	0.557547	0.693455	0.590093	0.548447	0.589824	0.595029	0.710418	0.557063	0.611717	0.597348	0.496656	0.564689	0.521817	0.728271	0.626837	0.626167	0.654995	0.660576	0.744321	0.635913	0.675822	0.662723	0.578367	0.629941	0.593278	0.999494	0.999451	0.998949	0.99826	0.999035	0.999494	0.998949	0.99826	0.999035	0.998949	0.99826	0.999035	0.517905
PGS002671	0.710863	0.607561	0.556163	0.620026	0.639215	0.727446	0.56594	0.643869	0.644032	0.537511	0.597315	0.557547	0.693455	0.589086	0.515854	0.587335	0.60688	0.710418	0.525159	0.612019	0.611631	0.496656	0.564689	0.521817	0.728271	0.626035	0.596471	0.652718	0.671549	0.744474	0.606721	0.675719	0.676433	0.578367	0.629941	0.593278	0.999357	0.999249	0.998582	0.998917	0.99609	0.999357	0.998582	0.998917	0.99609	0.998582	0.998917	0.99609	0.281992
PGS000832	0.710863	0.606659	0.566042	0.62976	0.629912	0.728941	0.573451	0.652381	0.632412	0.537511	0.597315	0.557547	0.693455	0.588222	0.525726	0.597111	0.596857	0.711937	0.533293	0.620576	0.599405	0.496656	0.564689	0.521817	0.728271	0.625096	0.606359	0.662408	0.662966	0.745944	0.613609	0.684186	0.665418	0.578367	0.629941	0.593278	0.999617	0.999677	0.998255	0.997735	0.997906	0.999617	0.998255	0.997735	0.997906	0.998255	0.997735	0.997906	0.778618
PGS003100	0.710863	0.60486	0.569791	0.619924	0.629345	0.726799	0.586479	0.643739	0.631565	0.537511	0.597315	0.557547	0.693455	0.586334	0.528997	0.58723	0.596412	0.70979	0.546154	0.611663	0.598675	0.496656	0.564689	0.521817	0.728271	0.623386	0.610585	0.652618	0.662278	0.743808	0.626804	0.675814	0.664456	0.578367	0.629941	0.593278	0.999606	0.999655	0.997703	0.99869	0.998196	0.999606	0.997703	0.99869	0.998196	0.997703	0.99869	0.998196	0.754755
PGS003101	0.710863	0.60486	0.569791	0.619924	0.629345	0.726799	0.586479	0.643739	0.631565	0.537511	0.597315	0.557547	0.693455	0.586334	0.528997	0.58723	0.596412	0.70979	0.546154	0.611663	0.598675	0.496656	0.564689	0.521817	0.728271	0.623386	0.610585	0.652618	0.662278	0.743808	0.626804	0.675814	0.664456	0.578367	0.629941	0.593278	0.999606	0.999655	0.997703	0.99869	0.998196	0.999606	0.997703	0.99869	0.998196	0.997703	0.99869	0.998196	0.754755
PGS003729	0.710863	0.604406	0.566216	0.621588	0.627539	0.727582	0.57407	0.647457	0.630159	0.537511	0.597315	0.557547	0.693455	0.58603	0.526125	0.588948	0.594247	0.710561	0.534376	0.615579	0.596936	0.496656	0.564689	0.521817	0.728271	0.622782	0.606307	0.654228	0.66083	0.744603	0.613765	0.679335	0.663382	0.578367	0.629941	0.593278	0.999684	0.999688	0.997886	0.998876	0.998272	0.999684	0.997886	0.998876	0.998272	0.997886	0.998876	0.998272	0.897277
PGS000020	0.710863	0.601965	0.562534	0.61232	0.6257	0.724515	0.56854	0.641325	0.633242	0.537511	0.597315	0.557547	0.693455	0.583524	0.52233	0.579583	0.592454	0.707427	0.528295	0.609251	0.600197	0.496656	0.564689	0.521817	0.728271	0.620405	0.602738	0.645056	0.658945	0.741603	0.608785	0.673398	0.666287	0.578367	0.629941	0.593278	0.999417	0.99936	0.998649	0.99834	0.997974	0.999417	0.998649	0.99834	0.997974	0.998649	0.99834	0.997974	0.372559
PGS003113	0.710863	0.600431	0.576577	0.613113	0.615183	0.723853	0.576051	0.637646	0.617416	0.537511	0.597315	0.557547	0.693455	0.581977	0.537718	0.580317	0.582133	0.706768	0.536583	0.60558	0.584418	0.496656	0.564689	0.521817	0.728271	0.618885	0.615435	0.645909	0.648232	0.740937	0.61552	0.669713	0.650414	0.578367	0.629941	0.593278	0.999481	0.99953	0.998971	0.997035	0.99921	0.999481	0.998971	0.997035	0.99921	0.998971	0.997035	0.99921	0.490979
PGS000808	0.710863	0.600344	0.580686	0.596751	0.620866	0.725578	0.588269	0.633351	0.623968	0.537511	0.597315	0.557547	0.693455	0.581874	0.542431	0.563539	0.587649	0.708537	0.549457	0.601169	0.590638	0.496656	0.564689	0.521817	0.728271	0.618814	0.618942	0.629963	0.654083	0.74262	0.627081	0.665533	0.657299	0.578367	0.629941	0.593278	0.99959	0.999549	0.999039	0.99773	0.998577	0.99959	0.999039	0.99773	0.998577	0.999039	0.99773	0.998577	0.722307
PGS000036	0.710863	0.596045	0.585165	0.625431	0.589777	0.726458	0.589903	0.649725	0.59505	0.537511	0.597315	0.557547	0.693455	0.577486	0.544247	0.592514	0.555879	0.709421	0.548917	0.617682	0.561159	0.496656	0.564689	0.521817	0.728271	0.614604	0.626084	0.658347	0.623676	0.743494	0.630889	0.681769	0.628942	0.578367	0.629941	0.593278	0.999534	0.999588	0.99774	0.998544	0.998838	0.999534	0.99774	0.998544	0.998838	0.99774	0.998544	0.998838	0.601909
PGS001294	0.710863	0.595251	0.555098	0.609283	0.627096	0.7254	0.562458	0.637305	0.63055	0.537511	0.597315	0.557547	0.693455	0.576652	0.513973	0.57638	0.594356	0.7083	0.521226	0.605209	0.597832	0.496656	0.564689	0.521817	0.728271	0.613849	0.596224	0.642186	0.659836	0.7425	0.60369	0.669402	0.663268	0.578367	0.629941	0.593278	0.99932	0.99932	0.998726	0.998475	0.99806	0.99932	0.998726	0.998475	0.99806	0.998726	0.998475	0.99806	0.234193
PGS003098	0.710863	0.595	0.565464	0.605815	0.613139	0.721345	0.568117	0.631889	0.616039	0.537511	0.597315	0.557547	0.693455	0.576489	0.527024	0.572842	0.580135	0.704202	0.528712	0.599607	0.583076	0.496656	0.564689	0.521817	0.728271	0.613512	0.603903	0.638789	0.646142	0.738488	0.607522	0.664171	0.649001	0.578367	0.629941	0.593278	0.999405	0.999424	0.998606	0.998787	0.998668	0.999405	0.998606	0.998787	0.998668	0.998606	0.998787	0.998668	0.352622
PGS003732	0.710863	0.593994	0.589889	0.601257	0.603172	0.722702	0.595317	0.626593	0.604929	0.537511	0.597315	0.557547	0.693455	0.575511	0.550738	0.568297	0.569747	0.705632	0.555573	0.594392	0.571445	0.496656	0.564689	0.521817	0.728271	0.612477	0.629041	0.634217	0.636597	0.739771	0.63506	0.658794	0.638414	0.578367	0.629941	0.593278	0.999703	0.999739	0.999233	0.999302	0.998486	0.999703	0.999233	0.999302	0.998486	0.999233	0.999302	0.998486	0.922878
PGS000868	0.710863	0.593043	0.559333	0.592661	0.625846	0.721796	0.564604	0.625471	0.629541	0.537511	0.597315	0.557547	0.693455	0.574539	0.519271	0.559695	0.592815	0.704656	0.524517	0.593147	0.596549	0.496656	0.564689	0.521817	0.728271	0.611548	0.599394	0.625626	0.658877	0.738936	0.604692	0.657795	0.662533	0.578367	0.629941	0.593278	0.999781	0.999774	0.999104	0.998897	0.999334	0.999781	0.999104	0.998897	0.999334	0.999104	0.998897	0.999334	0.986739
PGS003094	0.710863	0.591905	0.568233	0.607997	0.601394	0.722921	0.574092	0.638675	0.607755	0.537511	0.597315	0.557547	0.693455	0.573366	0.528991	0.575095	0.5678	0.705805	0.534407	0.606517	0.574336	0.496656	0.564689	0.521817	0.728271	0.610445	0.607475	0.640899	0.634989	0.740036	0.613778	0.670833	0.641174	0.578367	0.629941	0.593278	0.999329	0.999407	0.998468	0.998826	0.997441	0.999329	0.998468	0.998826	0.997441	0.998468	0.998826	0.997441	0.245183
PGS003109	0.710863	0.591587	0.567133	0.60681	0.599845	0.722596	0.572258	0.638815	0.605786	0.537511	0.597315	0.557547	0.693455	0.573051	0.528103	0.573875	0.5662	0.70547	0.532631	0.60666	0.57229	0.496656	0.564689	0.521817	0.728271	0.610124	0.606164	0.639745	0.63349	0.739723	0.611885	0.670969	0.639281	0.578367	0.629941	0.593278	0.999473	0.999494	0.998592	0.998871	0.997741	0.999473	0.998592	0.998871	0.997741	0.998592	0.998871	0.997741	0.475952
PGS000864	0.710863	0.588759	0.584774	0.605394	0.593911	0.721139	0.590744	0.636286	0.600151	0.537511	0.597315	0.557547	0.693455	0.570153	0.545245	0.572228	0.560301	0.704018	0.551285	0.603931	0.566576	0.496656	0.564689	0.521817	0.728271	0.607366	0.624302	0.638559	0.627521	0.738261	0.630204	0.668641	0.633726	0.578367	0.629941	0.593278	0.999507	0.999496	0.998011	0.998708	0.998421	0.999507	0.998011	0.998708	0.998421	0.998011	0.998708	0.998421	0.543339
PGS002475	0.710863	0.587145	0.532048	0.593516	0.616908	0.719574	0.551594	0.625195	0.619519	0.537511	0.597315	0.557547	0.693455	0.568615	0.492273	0.560245	0.583219	0.702345	0.511912	0.592663	0.585737	0.496656	0.564689	0.521817	0.728271	0.605675	0.571824	0.626787	0.650597	0.736804	0.591277	0.657727	0.6533	0.578367	0.629941	0.593278	0.999532	0.999518	0.998156	0.999249	0.998508	0.999532	0.998156	0.999249	0.998508	0.998156	0.999249	0.998508	0.595909
PGS003731	0.710863	0.584945	0.558745	0.605654	0.594191	0.721626	0.566123	0.634901	0.597742	0.537511	0.597315	0.557547	0.693455	0.566311	0.518434	0.572743	0.560834	0.704479	0.525676	0.602705	0.564317	0.496656	0.564689	0.521817	0.728271	0.603579	0.599056	0.638565	0.627548	0.738774	0.606569	0.667096	0.631167	0.578367	0.629941	0.593278	0.999595	0.999575	0.998611	0.99887	0.998364	0.999595	0.998611	0.99887	0.998364	0.998611	0.99887	0.998364	0.731543
PGS003751	0.710863	0.583372	0.56342	0.593448	0.600769	0.720662	0.566617	0.625431	0.603868	0.537511	0.597315	0.557547	0.693455	0.564789	0.524353	0.560291	0.566894	0.703485	0.526869	0.593103	0.570007	0.496656	0.564689	0.521817	0.728271	0.601955	0.602487	0.626605	0.634645	0.737838	0.606365	0.657759	0.63773	0.578367	0.629941	0.593278	0.9996	0.999572	0.998635	0.99894	0.999381	0.9996	0.998635	0.99894	0.999381	0.998635	0.99894	0.999381	0.743589
PGS003090	0.710863	0.582655	0.563923	0.606141	0.609545	0.723778	0.57423	0.636026	0.614613	0.537511	0.597315	0.557547	0.693455	0.564175	0.523717	0.57336	0.575692	0.706708	0.535091	0.604137	0.580762	0.496656	0.564689	0.521817	0.728271	0.601134	0.604129	0.638921	0.643398	0.740847	0.613369	0.667914	0.648464	0.578367	0.629941	0.593278	0.999396	0.99933	0.998978	0.99893	0.998292	0.999396	0.998978	0.99893	0.998292	0.998978	0.99893	0.998292	0.338319
PGS003752	0.710863	0.58224	0.560401	0.593965	0.599321	0.720612	0.563696	0.625226	0.601958	0.537511	0.597315	0.557547	0.693455	0.563627	0.521151	0.56078	0.565565	0.703438	0.523847	0.592928	0.568215	0.496656	0.564689	0.521817	0.728271	0.600853	0.599652	0.627151	0.633077	0.737785	0.603545	0.657525	0.6357	0.578367	0.629941	0.593278	0.999549	0.9995	0.998463	0.998731	0.999199	0.999549	0.998463	0.998731	0.999199	0.998463	0.998731	0.999199	0.633106
PGS003120	0.710863	0.581353	0.550553	0.589491	0.595102	0.71887	0.548006	0.628557	0.596697	0.537511	0.597315	0.557547	0.693455	0.562689	0.510195	0.556387	0.561492	0.701624	0.507744	0.596372	0.562984	0.496656	0.564689	0.521817	0.728271	0.600017	0.59091	0.622594	0.628713	0.736116	0.588268	0.660743	0.630411	0.578367	0.629941	0.593278	0.999514	0.999536	0.998633	0.997779	0.998795	0.999514	0.998633	0.997779	0.998795	0.998633	0.997779	0.998795	0.557947
PGS003121	0.710863	0.581353	0.550553	0.589491	0.595102	0.71887	0.548006	0.628557	0.596697	0.537511	0.597315	0.557547	0.693455	0.562689	0.510195	0.556387	0.561492	0.701624	0.507744	0.596372	0.562984	0.496656	0.564689	0.521817	0.728271	0.600017	0.59091	0.622594	0.628713	0.736116	0.588268	0.660743	0.630411	0.578367	0.629941	0.593278	0.999514	0.999536	0.998633	0.997779	0.998795	0.999514	0.998633	0.997779	0.998795	0.998633	0.997779	0.998795	0.557947
PGS003105	0.710863	0.58122	0.550704	0.585881	0.598969	0.71847	0.548482	0.625824	0.600867	0.537511	0.597315	0.557547	0.693455	0.562527	0.510168	0.552652	0.56547	0.701219	0.508221	0.593539	0.567277	0.496656	0.564689	0.521817	0.728271	0.599914	0.59124	0.61911	0.632469	0.735722	0.588744	0.65811	0.634457	0.578367	0.629941	0.593278	0.999338	0.999347	0.998588	0.997159	0.998568	0.999338	0.998588	0.997159	0.998568	0.998588	0.997159	0.998568	0.256759
PGS003106	0.710863	0.58122	0.550704	0.585881	0.598969	0.71847	0.548482	0.625824	0.600867	0.537511	0.597315	0.557547	0.693455	0.562527	0.510168	0.552652	0.56547	0.701219	0.508221	0.593539	0.567277	0.496656	0.564689	0.521817	0.728271	0.599914	0.59124	0.61911	0.632469	0.735722	0.588744	0.65811	0.634457	0.578367	0.629941	0.593278	0.999338	0.999347	0.998588	0.997159	0.998568	0.999338	0.998588	0.997159	0.998568	0.998588	0.997159	0.998568	0.256759
PGS000807	0.710863	0.579588	0.569867	0.583848	0.590939	0.720737	0.576982	0.619946	0.596444	0.537511	0.597315	0.557547	0.693455	0.561037	0.529907	0.5505	0.556881	0.70355	0.537152	0.587336	0.562232	0.496656	0.564689	0.521817	0.728271	0.598139	0.609827	0.617195	0.624998	0.737923	0.616812	0.652556	0.630655	0.578367	0.629941	0.593278	0.999642	0.999674	0.998358	0.998769	0.999088	0.999642	0.998358	0.998769	0.999088	0.998358	0.998769	0.999088	0.826534
PGS003734	0.710863	0.578054	0.5498	0.610758	0.579397	0.720226	0.558798	0.6416	0.581513	0.537511	0.597315	0.557547	0.693455	0.559455	0.509459	0.578098	0.545341	0.703048	0.51891	0.609778	0.547434	0.496656	0.564689	0.521817	0.728271	0.596653	0.590141	0.643418	0.613453	0.737403	0.598687	0.673422	0.615591	0.578367	0.629941	0.593278	0.999715	0.999721	0.998853	0.998582	0.998462	0.999715	0.998853	0.998582	0.998462	0.998853	0.998582	0.998462	0.936605
PGS002426	0.710863	0.577601	0.493023	0.602977	0.599712	0.719172	0.5348	0.637665	0.603204	0.537511	0.597315	0.557547	0.693455	0.558943	0.452132	0.570074	0.566204	0.701889	0.494182	0.605425	0.569683	0.496656	0.564689	0.521817	0.728271	0.596258	0.533915	0.635879	0.633219	0.736456	0.575418	0.669905	0.636726	0.578367	0.629941	0.593278	0.999594	0.999582	0.998633	0.998406	0.998662	0.999594	0.998633	0.998406	0.998662	0.998633	0.998406	0.998662	0.730509
PGS002524	0.710863	0.577352	0.551942	0.583423	0.595395	0.718461	0.56025	0.622719	0.599747	0.537511	0.597315	0.557547	0.693455	0.558585	0.511332	0.549902	0.561704	0.701229	0.520432	0.590143	0.565944	0.496656	0.564689	0.521817	0.728271	0.59612	0.592551	0.616945	0.629087	0.735693	0.600068	0.655295	0.633551	0.578367	0.629941	0.593278	0.999473	0.999464	0.998948	0.998127	0.99843	0.999473	0.998948	0.998127	0.99843	0.998948	0.998127	0.99843	0.474542
PGS003091	0.710863	0.576747	0.560219	0.602183	0.59938	0.722551	0.566773	0.634207	0.605769	0.537511	0.597315	0.557547	0.693455	0.558246	0.519779	0.569447	0.565061	0.705437	0.527588	0.602351	0.57149	0.496656	0.564689	0.521817	0.728271	0.595247	0.600659	0.63492	0.633699	0.739664	0.605957	0.666062	0.640048	0.578367	0.629941	0.593278	0.998898	0.998949	0.997628	0.998366	0.99867	0.998898	0.997628	0.998366	0.99867	0.997628	0.998366	0.99867	0.0240892
PGS002573	0.710863	0.576675	0.498126	0.607092	0.59591	0.718819	0.534377	0.638644	0.602368	0.537511	0.597315	0.557547	0.693455	0.557951	0.45686	0.57418	0.562377	0.701529	0.493645	0.606553	0.568732	0.496656	0.564689	0.521817	0.728271	0.595399	0.539391	0.640004	0.629442	0.73611	0.575109	0.670735	0.636004	0.578367	0.629941	0.593278	0.996047	0.996293	0.994767	0.996576	0.994341	0.996047	0.994767	0.996576	0.994341	0.994767	0.996576	0.994341	6.22242e-08
PGS003095	0.710863	0.574444	0.560602	0.590718	0.568473	0.718087	0.562993	0.624154	0.576718	0.537511	0.597315	0.557547	0.693455	0.555716	0.520059	0.557605	0.534685	0.700847	0.522637	0.591832	0.542644	0.496656	0.564689	0.521817	0.728271	0.593172	0.601144	0.623831	0.602261	0.735328	0.603348	0.656476	0.610792	0.578367	0.629941	0.593278	0.996861	0.996596	0.997189	0.996921	0.993848	0.996861	0.997189	0.996921	0.993848	0.997189	0.996921	0.993848	1.37205e-06
PGS003096	0.710863	0.574444	0.560602	0.590718	0.568473	0.718087	0.562993	0.624154	0.576718	0.537511	0.597315	0.557547	0.693455	0.555716	0.520059	0.557605	0.534685	0.700847	0.522637	0.591832	0.542644	0.496656	0.564689	0.521817	0.728271	0.593172	0.601144	0.623831	0.602261	0.735328	0.603348	0.656476	0.610792	0.578367	0.629941	0.593278	0.996861	0.996596	0.997189	0.996921	0.993848	0.996861	0.997189	0.996921	0.993848	0.997189	0.996921	0.993848	1.37205e-06
PGS000031	0.710863	0.574143	0.529974	0.590101	0.592964	0.718308	0.548215	0.621855	0.597762	0.537511	0.597315	0.557547	0.693455	0.555391	0.488942	0.556894	0.559358	0.701045	0.507125	0.589464	0.564027	0.496656	0.564689	0.521817	0.728271	0.592894	0.571005	0.623308	0.62657	0.735571	0.589305	0.654246	0.631496	0.578367	0.629941	0.593278	0.999554	0.999589	0.998984	0.998512	0.997326	0.999554	0.998984	0.998512	0.997326	0.998984	0.998512	0.997326	0.644173
PGS003110	0.710863	0.571372	0.552623	0.580613	0.559811	0.715126	0.556038	0.61712	0.567705	0.537511	0.597315	0.557547	0.693455	0.552598	0.511181	0.54727	0.525771	0.697813	0.515115	0.584629	0.533477	0.496656	0.564689	0.521817	0.728271	0.590145	0.594065	0.613955	0.593852	0.732439	0.596961	0.64961	0.601933	0.578367	0.629941	0.593278	0.999141	0.999124	0.998855	0.998342	0.997555	0.999141	0.998855	0.998342	0.997555	0.998855	0.998342	0.997555	0.0919516
PGS001295	0.710863	0.57105	0.518228	0.560204	0.608497	0.716488	0.537311	0.61104	0.612221	0.537511	0.597315	0.557547	0.693455	0.552253	0.476782	0.526566	0.575043	0.699173	0.496149	0.578485	0.578875	0.496656	0.564689	0.521817	0.728271	0.589847	0.559674	0.593842	0.641951	0.733802	0.578474	0.643594	0.645566	0.578367	0.629941	0.593278	0.993257	0.992936	0.992352	0.992894	0.992658	0.993257	0.992352	0.992894	0.992658	0.992352	0.992894	0.992658	1.26572e-11
PGS002379	0.710863	0.570487	0.547347	0.585899	0.573619	0.717085	0.556171	0.619757	0.585975	0.537511	0.597315	0.557547	0.693455	0.551844	0.507062	0.552776	0.539248	0.699817	0.515278	0.587496	0.551482	0.496656	0.564689	0.521817	0.728271	0.58913	0.587631	0.619022	0.60799	0.734353	0.597065	0.652018	0.620469	0.578367	0.629941	0.593278	0.999216	0.999389	0.998817	0.998432	0.99764	0.999216	0.998817	0.998432	0.99764	0.998817	0.998432	0.99764	0.137516
PGS003402	0.710863	0.570098	0.543825	0.573011	0.598178	0.718777	0.556746	0.611923	0.602801	0.537511	0.597315	0.557547	0.693455	0.551482	0.503686	0.539763	0.564054	0.701528	0.516432	0.579464	0.56832	0.496656	0.564689	0.521817	0.728271	0.588714	0.583964	0.606259	0.632303	0.736026	0.59706	0.644382	0.637281	0.578367	0.629941	0.593278	0.999477	0.999432	0.998237	0.999222	0.998968	0.999477	0.998237	0.999222	0.998968	0.998237	0.999222	0.998968	0.483982
PGS003111	0.710863	0.568676	0.548144	0.581533	0.555414	0.714614	0.553732	0.617454	0.562689	0.537511	0.597315	0.557547	0.693455	0.549912	0.506797	0.548282	0.521244	0.697293	0.512573	0.585033	0.52826	0.496656	0.564689	0.521817	0.728271	0.58744	0.589491	0.614784	0.589584	0.731934	0.59489	0.649876	0.597118	0.578367	0.629941	0.593278	0.997204	0.997378	0.997664	0.995217	0.996221	0.997204	0.997664	0.995217	0.996221	0.997664	0.995217	0.996221	5.6878e-06
PGS003353	0.710863	0.568415	0.539306	0.580575	0.595893	0.717702	0.548527	0.618241	0.599064	0.537511	0.597315	0.557547	0.693455	0.549674	0.49903	0.547304	0.562234	0.700453	0.508534	0.585829	0.565178	0.496656	0.564689	0.521817	0.728271	0.587156	0.579582	0.613846	0.629553	0.734951	0.588519	0.650654	0.63295	0.578367	0.629941	0.593278	0.99961	0.99967	0.998923	0.997865	0.999456	0.99961	0.998923	0.997865	0.999456	0.998923	0.997865	0.999456	0.76462
PGS000806	0.710863	0.568238	0.530459	0.593445	0.588687	0.719241	0.545098	0.625527	0.595503	0.537511	0.597315	0.557547	0.693455	0.549495	0.489673	0.560218	0.554799	0.701975	0.504884	0.593131	0.561456	0.496656	0.564689	0.521817	0.728271	0.58698	0.571244	0.626671	0.622575	0.736507	0.585312	0.657923	0.62955	0.578367	0.629941	0.593278	0.999072	0.99906	0.999083	0.998588	0.996109	0.999072	0.999083	0.998588	0.996109	0.999083	0.998588	0.996109	0.0632498
PGS003092	0.710863	0.566114	0.551919	0.596993	0.566266	0.719814	0.568148	0.631855	0.574186	0.537511	0.597315	0.557547	0.693455	0.547396	0.5118	0.563875	0.532027	0.702626	0.527802	0.59971	0.539634	0.496656	0.564689	0.521817	0.728271	0.584831	0.592039	0.630111	0.600505	0.737003	0.608495	0.663999	0.608737	0.578367	0.629941	0.593278	0.998842	0.999075	0.998127	0.997965	0.998802	0.998842	0.998127	0.997965	0.998802	0.998127	0.997965	0.998802	0.0177473
PGS002622	0.710863	0.56548	0.510931	0.59051	0.581946	0.716297	0.535753	0.626893	0.590956	0.537511	0.597315	0.557547	0.693455	0.546636	0.468999	0.557231	0.548237	0.698949	0.494938	0.594548	0.557185	0.496656	0.564689	0.521817	0.728271	0.584324	0.552862	0.62379	0.615654	0.733645	0.576568	0.659239	0.624726	0.578367	0.629941	0.593278	0.990976	0.99114	0.990046	0.990902	0.989282	0.990976	0.990046	0.990902	0.989282	0.990046	0.990902	0.989282	5.55889e-14
PGS000032	0.710863	0.564102	0.525806	0.577284	0.566992	0.715029	0.545036	0.617507	0.578232	0.537511	0.597315	0.557547	0.693455	0.545162	0.483232	0.543816	0.533174	0.697704	0.503547	0.585015	0.544268	0.496656	0.564689	0.521817	0.728271	0.583042	0.56838	0.610752	0.60081	0.732354	0.586525	0.649999	0.612195	0.578367	0.629941	0.593278	0.998218	0.997987	0.997704	0.997325	0.997839	0.998218	0.997704	0.997325	0.997839	0.997704	0.997325	0.997839	0.00063901
PGS000852	0.710863	0.563535	0.502734	0.568471	0.583912	0.714544	0.535811	0.612564	0.589556	0.537511	0.597315	0.557547	0.693455	0.544617	0.459926	0.534919	0.549865	0.697183	0.494953	0.579916	0.555554	0.496656	0.564689	0.521817	0.728271	0.582453	0.545541	0.602024	0.617958	0.731904	0.576669	0.645213	0.623558	0.578367	0.629941	0.593278	0.969937	0.969989	0.958747	0.976349	0.97194	0.969937	0.958747	0.976349	0.97194	0.958747	0.976349	0.97194	2.62052e-26
PGS002733	0.710863	0.562276	0.515877	0.573873	0.581151	0.71513	0.537231	0.61152	0.587847	0.537511	0.597315	0.557547	0.693455	0.543405	0.475028	0.540255	0.5472	0.697788	0.496399	0.578801	0.553793	0.496656	0.564689	0.521817	0.728271	0.581146	0.556727	0.60749	0.615103	0.732471	0.578063	0.644239	0.621901	0.578367	0.629941	0.593278	0.997502	0.997513	0.996168	0.996386	0.998162	0.997502	0.996168	0.996386	0.998162	0.996168	0.996386	0.998162	2.09105e-05
PGS003728	0.710863	0.560773	0.526523	0.585912	0.573544	0.716934	0.541532	0.622744	0.578583	0.537511	0.597315	0.557547	0.693455	0.54197	0.486281	0.552601	0.539534	0.699633	0.50101	0.590317	0.544233	0.496656	0.564689	0.521817	0.728271	0.579576	0.566765	0.619222	0.607555	0.734234	0.582054	0.655171	0.612933	0.578367	0.629941	0.593278	0.99915	0.999303	0.997934	0.998355	0.998808	0.99915	0.997934	0.998355	0.998808	0.997934	0.998355	0.998808	0.0963171
PGS000125	0.710863	0.560163	0.558896	0.547582	0.576321	0.713546	0.571799	0.596953	0.581428	0.537511	0.597315	0.557547	0.693455	0.541407	0.51918	0.514061	0.54228	0.696238	0.531797	0.564221	0.547437	0.496656	0.564689	0.521817	0.728271	0.578918	0.598613	0.581104	0.610361	0.730853	0.611802	0.629684	0.615419	0.578367	0.629941	0.593278	0.997358	0.997424	0.996832	0.996384	0.996199	0.997358	0.996832	0.996384	0.996199	0.996832	0.996384	0.996199	1.10649e-05
PGS003735	0.710863	0.5576	0.564248	0.576838	0.552885	0.715359	0.574827	0.610423	0.564499	0.537511	0.597315	0.557547	0.693455	0.538839	0.524181	0.543496	0.518494	0.698094	0.534987	0.577827	0.529949	0.496656	0.564689	0.521817	0.728271	0.576361	0.604315	0.61018	0.587275	0.732624	0.614667	0.643019	0.599048	0.578367	0.629941	0.593278	0.999097	0.999125	0.998982	0.998243	0.998145	0.999097	0.998982	0.998243	0.998145	0.998982	0.998243	0.998145	0.0723018
PGS002277	0.710863	0.550651	0.506892	0.563975	0.570615	0.712755	0.531345	0.613584	0.575572	0.537511	0.597315	0.557547	0.693455	0.531706	0.464729	0.530367	0.53622	0.695362	0.491033	0.580881	0.541249	0.496656	0.564689	0.521817	0.728271	0.569597	0.549056	0.597583	0.60501	0.730148	0.571657	0.646287	0.609895	0.578367	0.629941	0.593278	0.994389	0.994795	0.987197	0.996291	0.995577	0.994389	0.987197	0.996291	0.995577	0.987197	0.996291	0.995577	2.91296e-10
PGS003445	0.710863	0.547056	0.533455	0.544536	0.562148	0.71307	0.551194	0.601839	0.569918	0.537511	0.597315	0.557547	0.693455	0.528276	0.492621	0.510931	0.527556	0.695712	0.510988	0.569121	0.534923	0.496656	0.564689	0.521817	0.728271	0.565835	0.57429	0.578141	0.596741	0.730429	0.591399	0.634558	0.604913	0.578367	0.629941	0.593278	0.999573	0.999586	0.998614	0.998461	0.998868	0.999573	0.998614	0.998461	0.998868	0.998614	0.998461	0.998868	0.686264
PGS000855	0.710863	0.544313	0.531942	0.548001	0.57332	0.712693	0.555686	0.596791	0.579055	0.537511	0.597315	0.557547	0.693455	0.525388	0.490167	0.51428	0.53947	0.695326	0.514065	0.563983	0.54506	0.496656	0.564689	0.521817	0.728271	0.563238	0.573716	0.581722	0.607169	0.73006	0.597307	0.6296	0.613051	0.578367	0.629941	0.593278	0.997485	0.997482	0.996857	0.995221	0.997889	0.997485	0.996857	0.995221	0.997889	0.996857	0.995221	0.997889	1.94463e-05
PGS000851	0.710863	0.539814	0.540156	0.546978	0.537658	0.711419	0.549079	0.598229	0.549047	0.537511	0.597315	0.557547	0.693455	0.521046	0.50113	0.513444	0.502955	0.694039	0.509317	0.565555	0.514102	0.496656	0.564689	0.521817	0.728271	0.558583	0.579182	0.580512	0.572361	0.728798	0.58884	0.630904	0.583992	0.578367	0.629941	0.593278	0.99868	0.998487	0.998091	0.997494	0.998446	0.99868	0.998091	0.997494	0.998446	0.998091	0.997494	0.998446	0.00726755
PGS000854	0.710863	0.539603	0.517338	0.556448	0.548601	0.712569	0.539186	0.610203	0.562451	0.537511	0.597315	0.557547	0.693455	0.52076	0.475928	0.523184	0.514442	0.695197	0.498607	0.577719	0.527825	0.496656	0.564689	0.521817	0.728271	0.558447	0.558747	0.589712	0.58276	0.729942	0.579764	0.642687	0.597077	0.578367	0.629941	0.593278	0.998332	0.998157	0.99809	0.997348	0.997906	0.998332	0.99809	0.997348	0.997906	0.99809	0.997348	0.997906	0.00114501
PGS003107	0.710863	0.531277	0.538335	0.568456	0.502995	0.709449	0.534297	0.596432	0.56027	0.537511	0.597315	0.557547	0.693455	0.512371	0.499101	0.534901	0.468485	0.692017	0.493757	0.563778	0.524601	0.496656	0.564689	0.521817	0.728271	0.550183	0.57757	0.602011	0.537504	0.726882	0.574837	0.629086	0.595939	0.578367	0.629941	0.593278	0.696624	0.69603	0.692076	0.682936	0.712782	0.696624	0.692076	0.682936	0.712782	0.692076	0.682936	0.712782	9.35056e-62
PGS000856	0.710863	0.530487	0.545018	0.521837	0.540574	0.709731	0.565415	0.589577	0.553972	0.537511	0.597315	0.557547	0.693455	0.511548	0.5051	0.487814	0.506224	0.692336	0.525345	0.556837	0.519228	0.496656	0.564689	0.521817	0.728271	0.549425	0.584937	0.555861	0.574924	0.727127	0.605484	0.622318	0.588716	0.578367	0.629941	0.593278	0.964576	0.964872	0.963799	0.963798	0.964282	0.964576	0.963799	0.963798	0.964282	0.963799	0.963798	0.964282	2.59006e-28
PGS000033	0.710863	0.525928	0.520713	0.534443	0.544272	0.710265	0.542894	0.593612	0.555873	0.537511	0.597315	0.557547	0.693455	0.507018	0.479474	0.500806	0.509689	0.692851	0.501565	0.560835	0.520871	0.496656	0.564689	0.521817	0.728271	0.544838	0.561951	0.56808	0.578854	0.727678	0.584224	0.62639	0.590875	0.578367	0.629941	0.593278	0.998956	0.999011	0.996971	0.998369	0.998101	0.998956	0.996971	0.998369	0.998101	0.996971	0.998369	0.998101	0.0332598
PGS000848	0.710863	0.523743	0.516118	0.547951	0.500316	0.709644	0.53602	0.60535	0.562015	0.537511	0.597315	0.557547	0.693455	0.504857	0.475909	0.514302	0.465753	0.69221	0.495618	0.572509	0.526302	0.496656	0.564689	0.521817	0.728271	0.542629	0.556327	0.5816	0.534878	0.727078	0.576422	0.638192	0.597728	0.578367	0.629941	0.593278	0.990657	0.990373	0.990349	0.98976	0.988952	0.990657	0.990349	0.98976	0.988952	0.990349	0.98976	0.988952	2.8021e-14
PGS003122	0.710863	0.516078	0.519154	0.545677	0.497881	0.709939	0.538558	0.602586	0.555697	0.537511	0.597315	0.557547	0.693455	0.4971	0.479124	0.511896	0.463415	0.692515	0.497686	0.569973	0.520043	0.496656	0.564689	0.521817	0.728271	0.535056	0.559185	0.579457	0.532347	0.727363	0.57943	0.635199	0.591351	0.578367	0.629941	0.593278	0.956015	0.955456	0.957434	0.958362	0.950082	0.956015	0.957434	0.958362	0.950082	0.957434	0.958362	0.950082	4.46027e-31
PGS000850	0.710863	0.514319	0.500298	0.538521	0.527739	0.710068	0.534439	0.597439	0.548328	0.537511	0.597315	0.557547	0.693455	0.495297	0.459087	0.504693	0.493293	0.692637	0.493711	0.56457	0.513618	0.496656	0.564689	0.521817	0.728271	0.533342	0.541509	0.57235	0.562186	0.727499	0.575168	0.630308	0.583037	0.578367	0.629941	0.593278	0.999026	0.998974	0.998524	0.997494	0.996964	0.999026	0.998524	0.997494	0.996964	0.998524	0.997494	0.996964	0.0490996
PGS000858	0.710863	0.512212	0.526029	0.506232	0.504433	0.709094	0.536171	0.589887	0.563408	0.537511	0.597315	0.557547	0.693455	0.493303	0.485282	0.472461	0.469496	0.691658	0.496275	0.557139	0.527641	0.496656	0.564689	0.521817	0.728271	0.531121	0.566776	0.540002	0.53937	0.726531	0.576067	0.622636	0.599175	0.578367	0.629941	0.593278	0.976746	0.975929	0.980577	0.974666	0.972671	0.976746	0.980577	0.974666	0.972671	0.980577	0.974666	0.972671	2.51141e-23
PGS003112	0.710863	0.511807	0.50622	0.496018	0.529279	0.708718	0.53403	0.589742	0.550961	0.537511	0.597315	0.557547	0.693455	0.492951	0.466061	0.462293	0.494364	0.691276	0.493417	0.556967	0.516041	0.496656	0.564689	0.521817	0.728271	0.530663	0.546379	0.529743	0.564194	0.726161	0.574643	0.622516	0.585881	0.578367	0.629941	0.593278	0.963516	0.963299	0.96391	0.966529	0.958297	0.963516	0.96391	0.966529	0.958297	0.96391	0.966529	0.958297	1.10905e-28
PGS000857	0.710863	0.509176	0.509381	0.51889	0.520194	0.709192	0.533941	0.589295	0.557328	0.537511	0.597315	0.557547	0.693455	0.490152	0.467959	0.484889	0.485628	0.691754	0.493085	0.556505	0.521959	0.496656	0.564689	0.521817	0.728271	0.5282	0.550803	0.552892	0.55476	0.72663	0.574797	0.622086	0.592697	0.578367	0.629941	0.593278	0.989572	0.989538	0.988944	0.988065	0.989518	0.989572	0.988944	0.988065	0.989518	0.988944	0.988065	0.989518	3.04912e-15
PGS000853	0.710863	0.508186	0.509969	0.508835	0.480688	0.708854	0.535775	0.589283	0.555495	0.537511	0.597315	0.557547	0.693455	0.48924	0.468471	0.474905	0.445887	0.691411	0.4955	0.556505	0.520096	0.496656	0.564689	0.521817	0.728271	0.527132	0.551467	0.542764	0.515489	0.726298	0.57605	0.622061	0.590894	0.578367	0.629941	0.593278	0.966304	0.965744	0.964179	0.970449	0.961444	0.966304	0.964179	0.970449	0.961444	0.964179	0.970449	0.961444	1.078e-27
PGS000849	0.710863	0.507976	0.500267	0.51	0.524403	0.708876	0.534938	0.591558	0.556771	0.537511	0.597315	0.557547	0.693455	0.488973	0.459247	0.475944	0.489662	0.691432	0.494226	0.558819	0.521699	0.496656	0.564689	0.521817	0.728271	0.526979	0.541288	0.544056	0.559144	0.72632	0.57565	0.624296	0.591843	0.578367	0.629941	0.593278	0.942118	0.941161	0.938565	0.945876	0.940453	0.942118	0.938565	0.945876	0.940453	0.938565	0.945876	0.940453	8.87033e-35
PGS003097	0.710863	0.506704	0.507965	0.531366	0.539552	0.708768	0.537788	0.591462	0.559444	0.537511	0.597315	0.557547	0.693455	0.487737	0.467355	0.497584	0.505339	0.691321	0.496598	0.558718	0.52502	0.496656	0.564689	0.521817	0.728271	0.525671	0.548576	0.565148	0.573765	0.726214	0.578977	0.624205	0.593867	0.578367	0.629941	0.593278	0.99439	0.994294	0.993588	0.994859	0.993025	0.99439	0.993588	0.994859	0.993025	0.993588	0.994859	0.993025	2.92128e-10
[truncated: 63 more columns]
