# Supplementary material for: Evaluating the Efficacy of Type 2 Diabetes Polygenic Risk Scores in an Independent European Population
Source: Int J Mol Sci. 2024 Jan 17;25(2):1151. doi: 10.3390/ijms25021151 (PMC10817091; doi:10.3390/ijms25021151)
Supplement: Supplementary file 1 [file ijms-25-01151-s001.zip › Table S5.xlsx]

## Sheet: Table S5
Number of overlapping variants (% of row model total; % of column model total)
pgs_id	PGS002771	PGS002308	PGS003443	PGS003103	PGS003118	PGS000330	PGS003099	PGS002354	PGS000729	PGS002720
PGS002771	1091605 (100; 100)	7481 (0.685; 0.594)	6876 (0.63; 0.629)	5987 (0.548; 0.633)	5987 (0.548; 0.633)	10597 (0.971; 0.165)	656 (0.06; 0.118)	101 (0.009; 0.009)	2223 (0.204; 0.11)	88 (0.008; 0.01)
PGS002308	7481 (0.594; 0.685)	1259749 (100; 100)	964417 (76.556; 88.276)	852901 (67.704; 90.176)	853002 (67.712; 90.177)	771181 (61.217; 11.98)	96357 (7.649; 17.346)	324677 (25.773; 29.268)	175458 (13.928; 8.697)	265489 (21.075; 29.117)
PGS003443	6876 (0.629; 0.63)	964417 (88.276; 76.556)	1092492 (100; 100)	804789 (73.665; 85.089)	804808 (73.667; 85.082)	728585 (66.69; 11.318)	91010 (8.33; 16.383)	333776 (30.552; 30.089)	164452 (15.053; 8.152)	274816 (25.155; 30.14)
PGS003103	5987 (0.633; 0.548)	852901 (90.176; 67.704)	804789 (85.089; 73.665)	945817 (100; 100)	945817 (100; 99.989)	640915 (67.763; 9.956)	108318 (11.452; 19.499)	289816 (30.642; 26.126)	117452 (12.418; 5.822)	246869 (26.101; 27.075)
PGS003118	5987 (0.633; 0.548)	853002 (90.177; 67.712)	804808 (85.082; 73.667)	945817 (99.989; 100)	945918 (100; 100)	640925 (67.757; 9.956)	108318 (11.451; 19.499)	289906 (30.648; 26.134)	117477 (12.419; 5.823)	246935 (26.105; 27.082)
PGS000330	10597 (0.165; 0.971)	771181 (11.98; 61.217)	728585 (11.318; 66.69)	640915 (9.956; 67.763)	640925 (9.956; 67.757)	6437165 (99.997; 99.997)	333748 (5.185; 60.079)	85 (0.001; 0.008)	910034 (14.137; 45.11)	71 (0.001; 0.008)
PGS003099	656 (0.118; 0.06)	96357 (17.346; 7.649)	91010 (16.383; 8.33)	108318 (19.499; 11.452)	108318 (19.499; 11.451)	333748 (60.079; 5.185)	555511 (100; 100)	34809 (6.266; 3.138)	33741 (6.074; 1.673)	30320 (5.458; 3.325)
PGS002354	101 (0.009; 0.009)	324677 (29.268; 25.773)	333776 (30.089; 30.552)	289816 (26.126; 30.642)	289906 (26.134; 30.648)	85 (0.008; 0.001)	34809 (3.138; 6.266)	1109303 (99.999; 99.999)	166477 (15.007; 8.252)	911803 (82.195; 99.999)
PGS000729	2223 (0.11; 0.204)	175458 (8.697; 13.928)	164452 (8.152; 15.053)	117452 (5.822; 12.418)	117477 (5.823; 12.419)	910034 (45.11; 14.137)	33741 (1.673; 6.074)	166477 (8.252; 15.007)	2017353 (99.998; 99.998)	135814 (6.732; 14.895)
PGS002720	88 (0.01; 0.008)	265489 (29.117; 21.075)	274816 (30.14; 25.155)	246869 (27.075; 26.101)	246935 (27.082; 26.105)	71 (0.008; 0.001)	30320 (3.325; 5.458)	911803 (99.999; 82.195)	135814 (14.895; 6.732)	911803 (99.999; 99.999)
