# Supplementary material for: Evaluating the Efficacy of Type 2 Diabetes Polygenic Risk Scores in an Independent European Population
Source: Int J Mol Sci. 2024 Jan 17;25(2):1151. doi: 10.3390/ijms25021151 (PMC10817091; doi:10.3390/ijms25021151)
Supplement: Supplementary file 1 [file ijms-25-01151-s001.zip › Table S6.xlsx]

## Sheet: Main_clusters
	Cluster 3			Cluster 2
	Control	T2D	All	Control	T2D	All
	(N=1317)	(N=617)	(N=1934)	(N=705)	(N=706)	(N=1411)
Sex
F	808 (61.4%)	388 (62.9%)	1196 (61.8%)	444 (63.0%)	450 (63.7%)	894 (63.4%)
M	469 (35.6%)	217 (35.2%)	686 (35.5%)	237 (33.6%)	249 (35.3%)	486 (34.4%)
Missing	40 (3.0%)	12 (1.9%)	52 (2.7%)	24 (3.4%)	7 (1.0%)	31 (2.2%)
Age
Mean (SD)	46.9 (14.3)	56.6 (13.6)	50.0 (14.8)	47.3 (14.8)	58.8 (12.4)	53.2 (14.8)
Median [Min, Max]	47.0 [5.00, 94.0]	58.0 [18.0, 85.0]	50.0 [5.00, 94.0]	48.0 [9.00, 88.0]	60.0 [19.0, 89.0]	55.0 [9.00, 89.0]
Missing	40 (3.0%)	12 (1.9%)	52 (2.7%)	28 (4.0%)	7 (1.0%)	35 (2.5%)
Height
Mean (SD)	172 (9.56)	169 (9.83)	171 (9.71)	169 (9.67)	167 (9.54)	168 (9.67)
Median [Min, Max]	171 [108, 205]	168 [136, 198]	170 [108, 205]	169 [105, 200]	166 [148, 210]	168 [105, 210]
Missing	52 (3.9%)	15 (2.4%)	67 (3.5%)	30 (4.3%)	14 (2.0%)	44 (3.1%)
Weight
Mean (SD)	78.5 (17.9)	93.3 (20.9)	83.3 (20.1)	78.1 (18.7)	90.4 (20.2)	84.3 (20.4)
Median [Min, Max]	76.0 [17.0, 164]	93.0 [49.0, 165]	80.0 [17.0, 165]	76.0 [28.0, 180]	89.0 [46.0, 190]	83.0 [28.0, 190]
Missing	57 (4.3%)	19 (3.1%)	76 (3.9%)	30 (4.3%)	14 (2.0%)	44 (3.1%)
Ethnicity
Armenian	3 (0.2%)	0 (0%)	3 (0.2%)	3 (0.4%)	0 (0%)	3 (0.2%)
Belarussian	5 (0.4%)	5 (0.8%)	10 (0.5%)	43 (6.1%)	55 (7.8%)	98 (6.9%)
Estnonian	1 (0.1%)	0 (0%)	1 (0.1%)	3 (0.4%)	1 (0.1%)	4 (0.3%)
German	1 (0.1%)	0 (0%)	1 (0.1%)	1 (0.1%)	1 (0.1%)	2 (0.1%)
Jewish	0 (0%)	0 (0%)	0 (0%)	0 (0%)	2 (0.3%)	2 (0.1%)
Latvian	1213 (92.1%)	528 (85.6%)	1741 (90.0%)	233 (33.0%)	100 (14.2%)	333 (23.6%)
Latvian_Russian	0 (0%)	1 (0.2%)	1 (0.1%)	0 (0%)	0 (0%)	0 (0%)
Lithuanian	11 (0.8%)	7 (1.1%)	18 (0.9%)	14 (2.0%)	10 (1.4%)	24 (1.7%)
Polish	3 (0.2%)	4 (0.6%)	7 (0.4%)	25 (3.5%)	33 (4.7%)	58 (4.1%)
Romanian	0 (0%)	0 (0%)	0 (0%)	0 (0%)	0 (0%)	0 (0%)
Russian	29 (2.2%)	42 (6.8%)	71 (3.7%)	321 (45.5%)	417 (59.1%)	738 (52.3%)
Ukrainian	3 (0.2%)	2 (0.3%)	5 (0.3%)	22 (3.1%)	43 (6.1%)	65 (4.6%)
Missing	48 (3.6%)	28 (4.5%)	76 (3.9%)	40 (5.7%)	44 (6.2%)	84 (6.0%)
Region
Courland	254 (19.3%)	84 (13.6%)	338 (17.5%)	58 (8.2%)	21 (3.0%)	79 (5.6%)
Latgale	214 (16.2%)	108 (17.5%)	322 (16.6%)	140 (19.9%)	99 (14.0%)	239 (16.9%)
Latgale_Riga	0 (0%)	1 (0.2%)	1 (0.1%)	1 (0.1%)	0 (0%)	1 (0.1%)
Riga	266 (20.2%)	167 (27.1%)	433 (22.4%)	183 (26.0%)	201 (28.5%)	384 (27.2%)
Semigallia	136 (10.3%)	86 (13.9%)	222 (11.5%)	57 (8.1%)	48 (6.8%)	105 (7.4%)
Semigallia_Riga	0 (0%)	0 (0%)	0 (0%)	0 (0%)	0 (0%)	0 (0%)
Vidzeme	367 (27.9%)	125 (20.3%)	492 (25.4%)	79 (11.2%)	30 (4.2%)	109 (7.7%)
Missing	80 (6.1%)	46 (7.5%)	126 (6.5%)	187 (26.5%)	307 (43.5%)	494 (35.0%)

## Sheet: All_clusters
	1	2	3	4	5	6	7	8	All
	(N=233)	(N=1411)	(N=1934)	(N=18)	(N=68)	(N=24)	(N=29)	(N=1)	(N=3718)
Sex
F	146 (62.7%)	894 (63.4%)	1196 (61.8%)	12 (66.7%)	46 (67.6%)	16 (66.7%)	12 (41.4%)	1 (100%)	2323 (62.5%)
M	82 (35.2%)	486 (34.4%)	686 (35.5%)	4 (22.2%)	21 (30.9%)	8 (33.3%)	16 (55.2%)	0 (0%)	1303 (35.0%)
Missing	5 (2.1%)	31 (2.2%)	52 (2.7%)	2 (11.1%)	1 (1.5%)	0 (0%)	1 (3.4%)	0 (0%)	92 (2.5%)
Age
Mean (SD)	51.8 (15.6)	53.2 (14.8)	50.0 (14.8)	55.9 (12.7)	55.9 (12.8)	54.8 (15.0)	46.3 (16.4)	46.0 (NA)	51.5 (14.9)
Median [Min, Max]	54.0 [15.0, 84.0]	55.0 [9.00, 89.0]	50.0 [5.00, 94.0]	55.5 [38.0, 76.0]	58.0 [19.0, 79.0]	53.0 [29.0, 79.0]	44.5 [13.0, 74.0]	46.0 [46.0, 46.0]	53.0 [5.00, 94.0]
Missing	4 (1.7%)	35 (2.5%)	52 (2.7%)	2 (11.1%)	1 (1.5%)	0 (0%)	1 (3.4%)	0 (0%)	95 (2.6%)
Height
Mean (SD)	168 (9.76)	168 (9.67)	171 (9.71)	166 (6.60)	165 (10.0)	167 (8.95)	170 (11.6)	168 (NA)	170 (9.80)
Median [Min, Max]	168 [143, 197]	168 [105, 210]	170 [108, 205]	166 [155, 182]	164 [148, 190]	166 [150, 185]	169 [149, 191]	168 [168, 168]	169 [105, 210]
Missing	7 (3.0%)	44 (3.1%)	67 (3.5%)	2 (11.1%)	1 (1.5%)	0 (0%)	1 (3.4%)	0 (0%)	122 (3.3%)
Weight
Mean (SD)	81.7 (19.4)	84.3 (20.4)	83.3 (20.1)	85.4 (17.8)	81.1 (18.7)	79.8 (12.6)	81.0 (21.6)	82.0 (NA)	83.5 (20.1)
Median [Min, Max]	78.0 [50.0, 186]	83.0 [28.0, 190]	80.0 [17.0, 165]	88.0 [58.0, 119]	76.0 [46.0, 127]	81.0 [50.0, 108]	79.5 [44.0, 142]	82.0 [82.0, 82.0]	81.0 [17.0, 190]
Missing	7 (3.0%)	44 (3.1%)	76 (3.9%)	2 (11.1%)	1 (1.5%)	1 (4.2%)	1 (3.4%)	0 (0%)	132 (3.6%)
Ethnicity
Armenian	1 (0.4%)	3 (0.2%)	3 (0.2%)	0 (0%)	0 (0%)	0 (0%)	0 (0%)	0 (0%)	7 (0.2%)
Belarussian	12 (5.2%)	98 (6.9%)	10 (0.5%)	0 (0%)	2 (2.9%)	4 (16.7%)	0 (0%)	0 (0%)	126 (3.4%)
Estnonian	0 (0%)	4 (0.3%)	1 (0.1%)	0 (0%)	0 (0%)	0 (0%)	0 (0%)	0 (0%)	5 (0.1%)
German	2 (0.9%)	2 (0.1%)	1 (0.1%)	0 (0%)	0 (0%)	0 (0%)	0 (0%)	0 (0%)	5 (0.1%)
Jewish	0 (0%)	2 (0.1%)	0 (0%)	0 (0%)	0 (0%)	0 (0%)	0 (0%)	0 (0%)	2 (0.1%)
Latvian	108 (46.4%)	333 (23.6%)	1741 (90.0%)	4 (22.2%)	9 (13.2%)	6 (25.0%)	6 (20.7%)	0 (0%)	2207 (59.4%)
Latvian_Russian	0 (0%)	0 (0%)	1 (0.1%)	0 (0%)	0 (0%)	1 (4.2%)	0 (0%)	0 (0%)	2 (0.1%)
Lithuanian	0 (0%)	24 (1.7%)	18 (0.9%)	0 (0%)	0 (0%)	1 (4.2%)	0 (0%)	0 (0%)	43 (1.2%)
Polish	4 (1.7%)	58 (4.1%)	7 (0.4%)	0 (0%)	0 (0%)	2 (8.3%)	0 (0%)	0 (0%)	71 (1.9%)
Romanian	0 (0%)	0 (0%)	0 (0%)	0 (0%)	0 (0%)	0 (0%)	0 (0%)	1 (100%)	1 (0.0%)
Russian	54 (23.2%)	738 (52.3%)	71 (3.7%)	12 (66.7%)	49 (72.1%)	9 (37.5%)	10 (34.5%)	0 (0%)	943 (25.4%)
Ukrainian	39 (16.7%)	65 (4.6%)	5 (0.3%)	0 (0%)	0 (0%)	0 (0%)	1 (3.4%)	0 (0%)	110 (3.0%)
Missing	13 (5.6%)	84 (6.0%)	76 (3.9%)	2 (11.1%)	8 (11.8%)	1 (4.2%)	12 (41.4%)	0 (0%)	196 (5.3%)
Region
Courland	30 (12.9%)	79 (5.6%)	338 (17.5%)	1 (5.6%)	4 (5.9%)	5 (20.8%)	5 (17.2%)	0 (0%)	462 (12.4%)
Latgale	31 (13.3%)	239 (16.9%)	322 (16.6%)	5 (27.8%)	4 (5.9%)	7 (29.2%)	0 (0%)	0 (0%)	608 (16.4%)
Latgale_Riga	0 (0%)	1 (0.1%)	1 (0.1%)	0 (0%)	0 (0%)	0 (0%)	0 (0%)	0 (0%)	2 (0.1%)
Riga	51 (21.9%)	384 (27.2%)	433 (22.4%)	4 (22.2%)	18 (26.5%)	5 (20.8%)	9 (31.0%)	0 (0%)	904 (24.3%)
Semigallia	13 (5.6%)	105 (7.4%)	222 (11.5%)	2 (11.1%)	2 (2.9%)	0 (0%)	0 (0%)	0 (0%)	344 (9.3%)
Semigallia_Riga	0 (0%)	0 (0%)	0 (0%)	0 (0%)	0 (0%)	1 (4.2%)	0 (0%)	0 (0%)	1 (0.0%)
Vidzeme	24 (10.3%)	109 (7.7%)	492 (25.4%)	2 (11.1%)	2 (2.9%)	1 (4.2%)	1 (3.4%)	0 (0%)	631 (17.0%)
Missing	84 (36.1%)	494 (35.0%)	126 (6.5%)	4 (22.2%)	38 (55.9%)	5 (20.8%)	14 (48.3%)	1 (100%)	766 (20.6%)
