# Supplementary material for: Evaluating the Efficacy of Type 2 Diabetes Polygenic Risk Scores in an Independent European Population
Source: Int J Mol Sci. 2024 Jan 17;25(2):1151. doi: 10.3390/ijms25021151 (PMC10817091; doi:10.3390/ijms25021151)
Supplement: Supplementary file 1 [file ijms-25-01151-s001.zip › Table S7.xlsx]

## Sheet: Sheet1
pgs_id	AUC Covariates	AUC Full	AUC Full_ageT1	AUC Full_ageT2	AUC Full_ageT3	AUC Full_covariates	AUC Full_covariates_ageT1	AUC Full_covariates_ageT2	AUC Full_covariates_ageT3	AUC covariates_ageT1	AUC covariates_ageT2	AUC covariates_ageT3	AUC_lower Covariates	AUC_lower Full	AUC_lower Full_ageT1	AUC_lower Full_ageT2	AUC_lower Full_ageT3	AUC_lower Full_covariates	AUC_lower Full_covariates_ageT1	AUC_lower Full_covariates_ageT2	AUC_lower Full_covariates_ageT3	AUC_lower covariates_ageT1	AUC_lower covariates_ageT2	AUC_lower covariates_ageT3	AUC_upper Covariates	AUC_upper Full	AUC_upper Full_ageT1	AUC_upper Full_ageT2	AUC_upper Full_ageT3	AUC_upper Full_covariates	AUC_upper Full_covariates_ageT1	AUC_upper Full_covariates_ageT2	AUC_upper Full_covariates_ageT3	AUC_upper covariates_ageT1	AUC_upper covariates_ageT2	AUC_upper covariates_ageT3	glm_normality_W Covariates	glm_normality_W Full	glm_normality_W Full_ageT1	glm_normality_W Full_ageT2	glm_normality_W Full_ageT3	glm_normality_W Full_covariates	glm_normality_W Full_covariates_ageT1	glm_normality_W Full_covariates_ageT2	glm_normality_W Full_covariates_ageT3	glm_normality_W covariates_ageT1	glm_normality_W covariates_ageT2	glm_normality_W covariates_ageT3	glm_normality_p_value Covariates
LVBMC_T2D_PRS_phi1e_3_v2	0.707994	0.672244	0.62685	0.703377	0.685804	0.754447	0.638197	0.78063	0.753127	0.544252	0.735296	0.708707	0.676139	0.640591	0.556891	0.648532	0.627641	0.724597	0.568831	0.731373	0.700938	0.470468	0.682373	0.653644	0.739849	0.703897	0.69681	0.758222	0.743968	0.784296	0.707563	0.829888	0.805316	0.618036	0.788219	0.76377	0.997978	0.997983	0.995358	0.994581	0.992675	0.997978	0.995358	0.994581	0.992675	0.995358	0.994581	0.992675	0.237892
PGS002771	0.707994	0.665203	0.622312	0.696603	0.671009	0.747983	0.629739	0.781225	0.749801	0.544252	0.735296	0.708707	0.676139	0.633308	0.552332	0.641538	0.612082	0.717986	0.561129	0.732113	0.697619	0.470468	0.682373	0.653644	0.739849	0.697098	0.692291	0.751669	0.729937	0.77798	0.698348	0.830338	0.801983	0.618036	0.788219	0.76377	0.998146	0.997925	0.995073	0.996722	0.993028	0.998146	0.995073	0.996722	0.993028	0.995073	0.996722	0.993028	0.309096
PGS003443	0.707994	0.665043	0.630615	0.70797	0.673227	0.752169	0.64516	0.779904	0.745989	0.544252	0.735296	0.708707	0.676139	0.633253	0.561876	0.653571	0.61423	0.722215	0.577096	0.730654	0.692952	0.470468	0.682373	0.653644	0.739849	0.696832	0.699355	0.762369	0.732224	0.782124	0.713224	0.829153	0.799027	0.618036	0.788219	0.76377	0.997886	0.998348	0.995574	0.992681	0.994653	0.997886	0.995574	0.992681	0.994653	0.995574	0.992681	0.994653	0.204838
LVBMC_T2D_PRS_phi1e_2_v2	0.707994	0.664495	0.632317	0.700833	0.670005	0.751756	0.648667	0.777921	0.744638	0.544252	0.735296	0.708707	0.676139	0.63267	0.564693	0.645853	0.610877	0.721796	0.582016	0.728411	0.691615	0.470468	0.682373	0.653644	0.739849	0.696319	0.699942	0.755812	0.729132	0.781717	0.715317	0.827431	0.797661	0.618036	0.788219	0.76377	0.998196	0.99837	0.996296	0.993364	0.994988	0.998196	0.996296	0.993364	0.994988	0.996296	0.993364	0.994988	0.333218
PGS003103	0.707994	0.664454	0.64516	0.700172	0.664184	0.751641	0.655475	0.786314	0.751117	0.544252	0.735296	0.708707	0.676139	0.632306	0.571273	0.645707	0.606716	0.72192	0.584871	0.738131	0.698892	0.470468	0.682373	0.653644	0.739849	0.696603	0.719046	0.754637	0.721651	0.781362	0.726079	0.834496	0.803343	0.618036	0.788219	0.76377	0.999041	0.998911	0.995913	0.996229	0.996476	0.999041	0.995913	0.996229	0.996476	0.995913	0.996229	0.996476	0.87214
LVBMC_T2D_PRS_phiauto_v2	0.707994	0.663161	0.631698	0.691383	0.672984	0.747827	0.639228	0.778615	0.751395	0.544252	0.735296	0.708707	0.676139	0.631204	0.562259	0.635899	0.61416	0.717776	0.571046	0.728972	0.699331	0.470468	0.682373	0.653644	0.739849	0.695119	0.701138	0.746866	0.731809	0.777878	0.707411	0.828258	0.803459	0.618036	0.788219	0.76377	0.998633	0.998581	0.994894	0.99585	0.992728	0.998633	0.994894	0.99585	0.992728	0.994894	0.99585	0.992728	0.601496
LVBMC_T2D_PRS_phi1e_4_v2	0.707994	0.663081	0.631389	0.688574	0.671044	0.748415	0.638971	0.77987	0.751914	0.544252	0.735296	0.708707	0.676139	0.631141	0.560933	0.633186	0.612337	0.718473	0.570612	0.730603	0.699878	0.470468	0.682373	0.653644	0.739849	0.695021	0.701845	0.743962	0.729751	0.778357	0.707329	0.829138	0.80395	0.618036	0.788219	0.76377	0.997927	0.997782	0.994549	0.995901	0.994221	0.997927	0.994549	0.995901	0.994221	0.994549	0.995901	0.994221	0.219129
PGS003118	0.707994	0.662409	0.638352	0.697132	0.664634	0.749967	0.646449	0.780895	0.752157	0.544252	0.735296	0.708707	0.676139	0.630067	0.562837	0.642192	0.607096	0.720111	0.57412	0.731985	0.700337	0.470468	0.682373	0.653644	0.739849	0.694752	0.713866	0.752072	0.722172	0.779822	0.718778	0.829805	0.803977	0.618036	0.788219	0.76377	0.998136	0.997978	0.993232	0.995623	0.996753	0.998136	0.993232	0.995623	0.996753	0.993232	0.995623	0.996753	0.304473
PGS002308	0.707994	0.658844	0.635979	0.676612	0.671772	0.745129	0.644128	0.772634	0.759884	0.544252	0.735296	0.708707	0.676139	0.626616	0.564246	0.620028	0.614098	0.715062	0.573626	0.722466	0.708519	0.470468	0.682373	0.653644	0.739849	0.691071	0.707712	0.733197	0.729445	0.775196	0.71463	0.822802	0.811249	0.618036	0.788219	0.76377	0.999144	0.999017	0.998673	0.993341	0.995318	0.999144	0.998673	0.993341	0.995318	0.998673	0.993341	0.995318	0.922022
LVBMC_T2D_PRS_phi1e_1_v2	0.707994	0.653216	0.624581	0.691416	0.65462	0.746818	0.63995	0.771676	0.739822	0.544252	0.735296	0.708707	0.676139	0.620999	0.555513	0.635868	0.595234	0.716623	0.572107	0.721569	0.686854	0.470468	0.682373	0.653644	0.739849	0.685434	0.693649	0.746963	0.714007	0.777014	0.707793	0.821782	0.792789	0.618036	0.788219	0.76377	0.998571	0.998622	0.995894	0.995998	0.995491	0.998571	0.995894	0.995998	0.995491	0.995894	0.995998	0.995491	0.558913
PGS002720	0.707994	0.64812	0.604054	0.653615	0.661377	0.734725	0.609572	0.759814	0.754652	0.544252	0.735296	0.708707	0.676139	0.615552	0.530612	0.596222	0.603707	0.704198	0.536632	0.708039	0.703176	0.470468	0.682373	0.653644	0.739849	0.680689	0.677496	0.711008	0.719047	0.765252	0.682513	0.811588	0.806127	0.618036	0.788219	0.76377	0.997953	0.997852	0.99703	0.9944	0.996391	0.997953	0.99703	0.9944	0.996391	0.99703	0.9944	0.996391	0.228336
PGS002354	0.707994	0.647512	0.592759	0.664618	0.666436	0.736526	0.601939	0.762953	0.758463	0.544252	0.735296	0.708707	0.676139	0.614923	0.518961	0.607694	0.608725	0.706027	0.527452	0.711961	0.707338	0.470468	0.682373	0.653644	0.739849	0.680101	0.666557	0.721542	0.724147	0.767025	0.676427	0.813944	0.809588	0.618036	0.788219	0.76377	0.998191	0.998161	0.998146	0.995233	0.995732	0.998191	0.998146	0.995233	0.995732	0.998146	0.995233	0.995732	0.330994
PGS003114	0.707994	0.644581	0.650988	0.673374	0.631925	0.748214	0.657847	0.772865	0.732857	0.544252	0.735296	0.708707	0.676139	0.611684	0.575626	0.616959	0.571403	0.71822	0.583772	0.72303	0.679314	0.470468	0.682373	0.653644	0.739849	0.677479	0.726349	0.729789	0.692448	0.778208	0.731922	0.822701	0.786401	0.618036	0.788219	0.76377	0.999377	0.999311	0.995637	0.997986	0.995404	0.999377	0.995637	0.997986	0.995404	0.995637	0.997986	0.995404	0.986339
LVBMC_T2D_PRS_phi1e_0_v2	0.707994	0.644341	0.627057	0.679718	0.646339	0.743901	0.642478	0.764935	0.736184	0.544252	0.735296	0.708707	0.676139	0.611777	0.557874	0.62326	0.58686	0.713606	0.574298	0.714095	0.682841	0.470468	0.682373	0.653644	0.739849	0.676904	0.696239	0.736177	0.705819	0.774196	0.710657	0.815775	0.789526	0.618036	0.788219	0.76377	0.998238	0.998184	0.995823	0.993708	0.994075	0.998238	0.995823	0.993708	0.994075	0.995823	0.993708	0.994075	0.355177
PGS000330	0.707994	0.644057	0.608283	0.679388	0.644018	0.740053	0.621435	0.767116	0.730467	0.544252	0.735296	0.708707	0.676139	0.611632	0.538496	0.623348	0.584388	0.70964	0.553781	0.71667	0.676355	0.470468	0.682373	0.653644	0.739849	0.676482	0.678071	0.735428	0.703648	0.770467	0.689089	0.817562	0.784578	0.618036	0.788219	0.76377	0.997971	0.998087	0.993401	0.994419	0.995498	0.997971	0.993401	0.994419	0.995498	0.993401	0.994419	0.995498	0.235224
PGS003099	0.707994	0.643599	0.63634	0.670367	0.629431	0.737646	0.644953	0.772998	0.737674	0.544252	0.735296	0.708707	0.676139	0.610531	0.561033	0.613953	0.570608	0.707291	0.572732	0.723161	0.684781	0.470468	0.682373	0.653644	0.739849	0.676667	0.711648	0.726782	0.688254	0.768	0.717175	0.822834	0.790567	0.618036	0.788219	0.76377	0.998894	0.998999	0.994428	0.996643	0.992815	0.998894	0.994428	0.996643	0.992815	0.994428	0.996643	0.992815	0.78359
PGS003093	0.707994	0.640194	0.641807	0.66214	0.638405	0.736887	0.645108	0.766918	0.738817	0.544252	0.735296	0.708707	0.676139	0.607528	0.57248	0.605187	0.579188	0.706644	0.576107	0.716584	0.686254	0.470468	0.682373	0.653644	0.739849	0.672859	0.711135	0.719092	0.697622	0.76713	0.714109	0.817252	0.79138	0.618036	0.788219	0.76377	0.997229	0.997402	0.991376	0.995232	0.998185	0.997229	0.991376	0.995232	0.998185	0.991376	0.995232	0.998185	0.0673355
PGS000729	0.707994	0.636364	0.615504	0.694191	0.611968	0.741043	0.630615	0.779738	0.720696	0.544252	0.735296	0.708707	0.676139	0.603867	0.544201	0.63933	0.549903	0.710625	0.5601	0.730315	0.665983	0.470468	0.682373	0.653644	0.739849	0.668861	0.686806	0.749052	0.674033	0.771462	0.701131	0.829161	0.775409	0.618036	0.788219	0.76377	0.998871	0.998759	0.994822	0.995782	0.995052	0.998871	0.994822	0.995782	0.995052	0.994822	0.995782	0.995052	0.767821
PGS002026	0.707994	0.631923	0.609624	0.64357	0.630436	0.737531	0.620816	0.763184	0.738575	0.544252	0.735296	0.708707	0.676139	0.598841	0.531242	0.585659	0.570574	0.707086	0.546596	0.712592	0.68574	0.470468	0.682373	0.653644	0.739849	0.665005	0.688006	0.701481	0.690297	0.767975	0.695036	0.813776	0.791409	0.618036	0.788219	0.76377	0.998818	0.998686	0.995943	0.995282	0.99683	0.998818	0.995943	0.995282	0.99683	0.995943	0.995282	0.99683	0.732113
PGS001818	0.707994	0.625925	0.60983	0.633261	0.620145	0.735692	0.622724	0.763316	0.743495	0.544252	0.735296	0.708707	0.676139	0.592805	0.53101	0.5752	0.560041	0.705185	0.548424	0.71282	0.691152	0.470468	0.682373	0.653644	0.739849	0.659045	0.68865	0.691322	0.680249	0.7662	0.697024	0.813812	0.795837	0.618036	0.788219	0.76377	0.997747	0.997872	0.99237	0.9956	0.996936	0.997747	0.99237	0.9956	0.996936	0.99237	0.9956	0.996936	0.16305
PGS003089	0.707994	0.62418	0.601681	0.644859	0.629015	0.72742	0.600134	0.762127	0.737708	0.544252	0.735296	0.708707	0.676139	0.59098	0.531747	0.585913	0.569689	0.696675	0.52796	0.711018	0.685338	0.470468	0.682373	0.653644	0.739849	0.657381	0.671616	0.703804	0.688341	0.758165	0.672308	0.813235	0.790078	0.618036	0.788219	0.76377	0.999073	0.998965	0.99472	0.998157	0.994288	0.999073	0.99472	0.998157	0.994288	0.99472	0.998157	0.994288	0.889198
PGS001357	0.707994	0.61753	0.611635	0.619317	0.623783	0.724123	0.625406	0.756939	0.732754	0.544252	0.735296	0.708707	0.676139	0.583998	0.537182	0.560551	0.564893	0.693191	0.5538	0.705276	0.678852	0.470468	0.682373	0.653644	0.739849	0.651063	0.686089	0.678082	0.682673	0.755056	0.697012	0.808602	0.786655	0.618036	0.788219	0.76377	0.99798	0.998125	0.994036	0.994951	0.995926	0.99798	0.994036	0.994951	0.995926	0.994036	0.994951	0.995926	0.238425
PGS002243	0.707994	0.617113	0.621951	0.630155	0.602509	0.724719	0.632214	0.759582	0.720037	0.544252	0.735296	0.708707	0.676139	0.583752	0.547104	0.571766	0.542018	0.693843	0.559289	0.707968	0.664892	0.470468	0.682373	0.653644	0.739849	0.650473	0.696798	0.688544	0.662999	0.755594	0.70514	0.811197	0.775183	0.618036	0.788219	0.76377	0.996796	0.996868	0.993332	0.989143	0.995599	0.996796	0.993332	0.989143	0.995599	0.993332	0.989143	0.995599	0.0317352
PGS003108	0.707994	0.616822	0.606633	0.621993	0.631336	0.726267	0.619733	0.758459	0.729878	0.544252	0.735296	0.708707	0.676139	0.583307	0.530771	0.563268	0.57261	0.695362	0.545695	0.706961	0.675643	0.470468	0.682373	0.653644	0.739849	0.650337	0.682494	0.680719	0.690063	0.757172	0.69377	0.809957	0.784112	0.618036	0.788219	0.76377	0.998422	0.99836	0.997296	0.994183	0.993404	0.998422	0.997296	0.994183	0.993404	0.997296	0.994183	0.993404	0.460573
PGS003102	0.707994	0.616194	0.595699	0.64661	0.621254	0.728503	0.604363	0.75945	0.728492	0.544252	0.735296	0.708707	0.676139	0.582677	0.520397	0.588916	0.561784	0.697689	0.531875	0.708698	0.674572	0.470468	0.682373	0.653644	0.739849	0.649711	0.671	0.704304	0.680724	0.759317	0.676852	0.810202	0.782412	0.618036	0.788219	0.76377	0.998139	0.998296	0.995535	0.997222	0.994632	0.998139	0.995535	0.997222	0.994632	0.995535	0.997222	0.994632	0.305724
PGS003117	0.707994	0.616164	0.595647	0.64661	0.621115	0.728499	0.604363	0.759417	0.728492	0.544252	0.735296	0.708707	0.676139	0.582646	0.520336	0.588918	0.561635	0.697685	0.531875	0.708663	0.674571	0.470468	0.682373	0.653644	0.739849	0.649681	0.670958	0.704302	0.680595	0.759314	0.676852	0.810171	0.782413	0.618036	0.788219	0.76377	0.99814	0.998297	0.995531	0.997222	0.99464	0.99814	0.995531	0.997222	0.99464	0.995531	0.997222	0.99464	0.306462
PGS003104	0.707994	0.615388	0.608231	0.622984	0.628564	0.726866	0.621486	0.762589	0.735872	0.544252	0.735296	0.708707	0.676139	0.581966	0.531372	0.564523	0.569653	0.696049	0.546284	0.711674	0.682684	0.470468	0.682373	0.653644	0.739849	0.648811	0.685091	0.681446	0.687476	0.757682	0.696689	0.813505	0.78906	0.618036	0.788219	0.76377	0.997455	0.997802	0.996375	0.995556	0.992809	0.997455	0.996375	0.995556	0.992809	0.996375	0.995556	0.992809	0.0994837
PGS003119	0.707994	0.615225	0.611996	0.622092	0.628634	0.727111	0.622105	0.762887	0.734971	0.544252	0.735296	0.708707	0.676139	0.581784	0.535106	0.563611	0.569713	0.69631	0.546574	0.711973	0.681657	0.470468	0.682373	0.653644	0.739849	0.648665	0.688887	0.680574	0.687555	0.757913	0.697637	0.8138	0.788285	0.618036	0.788219	0.76377	0.997399	0.997684	0.997081	0.995541	0.993591	0.997399	0.997081	0.995541	0.993591	0.997081	0.995541	0.993591	0.0904423
PGS003115	0.707994	0.614917	0.603229	0.644693	0.622051	0.73346	0.611687	0.758591	0.735456	0.544252	0.735296	0.708707	0.676139	0.581328	0.524309	0.586938	0.562037	0.702801	0.534758	0.707592	0.682299	0.470468	0.682373	0.653644	0.739849	0.648506	0.682149	0.702449	0.682064	0.764118	0.688616	0.80959	0.788613	0.618036	0.788219	0.76377	0.998869	0.998975	0.994671	0.996441	0.996162	0.998869	0.994671	0.996441	0.996162	0.994671	0.996441	0.996162	0.767026
PGS003116	0.707994	0.614917	0.603229	0.644693	0.622051	0.73346	0.611687	0.758591	0.735456	0.544252	0.735296	0.708707	0.676139	0.581328	0.524309	0.586938	0.562037	0.702801	0.534758	0.707592	0.682299	0.470468	0.682373	0.653644	0.739849	0.648506	0.682149	0.702449	0.682064	0.764118	0.688616	0.80959	0.788613	0.618036	0.788219	0.76377	0.998869	0.998975	0.994671	0.996441	0.996162	0.998869	0.994671	0.996441	0.996162	0.994671	0.996441	0.996162	0.767026
PGS003730	0.707994	0.613116	0.606272	0.610891	0.593742	0.719416	0.608799	0.747654	0.729704	0.544252	0.735296	0.708707	0.676139	0.579339	0.527788	0.551333	0.533684	0.688265	0.533014	0.695395	0.676408	0.470468	0.682373	0.653644	0.739849	0.646894	0.684755	0.670449	0.653801	0.750567	0.684584	0.799913	0.783001	0.618036	0.788219	0.76377	0.999051	0.999167	0.996299	0.998009	0.997249	0.999051	0.996299	0.998009	0.997249	0.996299	0.998009	0.997249	0.877552
PGS003733	0.707994	0.612902	0.605704	0.615153	0.588753	0.719264	0.608077	0.746365	0.725269	0.544252	0.735296	0.708707	0.676139	0.579035	0.527817	0.555456	0.528684	0.688103	0.533054	0.693899	0.671746	0.470468	0.682373	0.653644	0.739849	0.646769	0.683591	0.674851	0.648822	0.750424	0.6831	0.798832	0.778793	0.618036	0.788219	0.76377	0.999207	0.999338	0.996946	0.997599	0.996122	0.999207	0.996946	0.997599	0.996122	0.996946	0.997599	0.996122	0.946169
PGS000014	0.707994	0.611519	0.607148	0.630188	0.595821	0.725109	0.619217	0.757104	0.717092	0.544252	0.735296	0.708707	0.676139	0.578195	0.53243	0.571858	0.53474	0.69412	0.545124	0.705585	0.661553	0.470468	0.682373	0.653644	0.739849	0.644843	0.681867	0.688517	0.656902	0.756099	0.693311	0.808624	0.772631	0.618036	0.788219	0.76377	0.996623	0.996782	0.995462	0.988961	0.993766	0.996623	0.995462	0.988961	0.993766	0.995462	0.988961	0.993766	0.0234847
PGS001781	0.707994	0.611352	0.594358	0.61707	0.63293	0.724268	0.60359	0.755155	0.733897	0.544252	0.735296	0.708707	0.676139	0.577819	0.518846	0.558126	0.574417	0.693264	0.528844	0.703381	0.679936	0.470468	0.682373	0.653644	0.739849	0.644884	0.669869	0.676014	0.691443	0.755273	0.678336	0.806929	0.787858	0.618036	0.788219	0.76377	0.999268	0.999346	0.99787	0.992428	0.993662	0.999268	0.99787	0.992428	0.993662	0.99787	0.992428	0.993662	0.964682
PGS003729	0.707994	0.611118	0.595699	0.609272	0.610686	0.719922	0.599412	0.744944	0.732754	0.544252	0.735296	0.708707	0.676139	0.577474	0.516621	0.549705	0.549324	0.688752	0.523315	0.693069	0.680028	0.470468	0.682373	0.653644	0.739849	0.644762	0.674777	0.668838	0.672048	0.751092	0.675509	0.79682	0.785479	0.618036	0.788219	0.76377	0.998299	0.998362	0.996159	0.995616	0.996551	0.998299	0.996159	0.995616	0.996551	0.996159	0.995616	0.996551	0.387792
PGS000864	0.707994	0.609965	0.628655	0.635871	0.606043	0.729072	0.634535	0.756212	0.726136	0.544252	0.735296	0.708707	0.676139	0.576795	0.559498	0.578056	0.545604	0.698428	0.565333	0.704403	0.672336	0.470468	0.682373	0.653644	0.739849	0.643135	0.697812	0.693686	0.666481	0.759717	0.703737	0.808021	0.779935	0.618036	0.788219	0.76377	0.998523	0.998474	0.99456	0.993703	0.996426	0.998523	0.99456	0.993703	0.996426	0.99456	0.993703	0.996426	0.526451
PGS002780	0.707994	0.608712	0.578008	0.624273	0.625238	0.724771	0.590283	0.759615	0.735837	0.544252	0.735296	0.708707	0.676139	0.574992	0.500808	0.565629	0.565831	0.693709	0.518011	0.708123	0.682641	0.470468	0.682373	0.653644	0.739849	0.642432	0.655208	0.682917	0.684645	0.755833	0.662555	0.811108	0.789034	0.618036	0.788219	0.76377	0.99814	0.997999	0.995064	0.993098	0.997137	0.99814	0.995064	0.993098	0.997137	0.995064	0.993098	0.997137	0.306291
PGS002671	0.707994	0.606717	0.558925	0.60686	0.616195	0.72118	0.565836	0.752412	0.73899	0.544252	0.735296	0.708707	0.676139	0.573029	0.481402	0.547215	0.556281	0.690001	0.488825	0.700478	0.68626	0.470468	0.682373	0.653644	0.739849	0.640405	0.636449	0.666504	0.676109	0.752359	0.642847	0.804346	0.791721	0.618036	0.788219	0.76377	0.996603	0.996611	0.994589	0.996295	0.994239	0.996603	0.994589	0.996295	0.994239	0.994589	0.996295	0.994239	0.0226995
PGS003123	0.707994	0.605627	0.610037	0.61707	0.618516	0.724719	0.621951	0.755122	0.725962	0.544252	0.735296	0.708707	0.676139	0.571872	0.533536	0.558164	0.558974	0.693717	0.548207	0.703622	0.671641	0.470468	0.682373	0.653644	0.739849	0.639383	0.686537	0.675976	0.678059	0.75572	0.695694	0.806621	0.780284	0.618036	0.788219	0.76377	0.998249	0.998197	0.996027	0.99404	0.994253	0.998249	0.996027	0.99404	0.994253	0.996027	0.99404	0.994253	0.360786
PGS003098	0.707994	0.60521	0.554902	0.617962	0.628045	0.718114	0.563722	0.752809	0.732788	0.544252	0.735296	0.708707	0.676139	0.571667	0.484417	0.55903	0.568542	0.68676	0.492654	0.701133	0.679993	0.470468	0.682373	0.653644	0.739849	0.638752	0.625387	0.676894	0.687547	0.749467	0.63479	0.804485	0.785583	0.618036	0.788219	0.76377	0.998049	0.998252	0.994379	0.996844	0.994138	0.998049	0.994379	0.996844	0.994138	0.994379	0.996844	0.994138	0.266177
PGS003444	0.707994	0.602954	0.628294	0.592222	0.623818	0.727085	0.631286	0.741211	0.72967	0.544252	0.735296	0.708707	0.676139	0.569198	0.553804	0.53243	0.563589	0.696344	0.556804	0.68866	0.675201	0.470468	0.682373	0.653644	0.739849	0.63671	0.702785	0.652014	0.684046	0.757826	0.705767	0.793762	0.784138	0.618036	0.788219	0.76377	0.998293	0.998215	0.997835	0.993485	0.996085	0.998293	0.997835	0.993485	0.996085	0.997835	0.993485	0.996085	0.384615
PGS000832	0.707994	0.601554	0.581618	0.620738	0.59253	0.719822	0.591624	0.747687	0.72818	0.544252	0.735296	0.708707	0.676139	0.567663	0.505629	0.561208	0.531544	0.688651	0.519007	0.695789	0.674932	0.470468	0.682373	0.653644	0.739849	0.635445	0.657608	0.680267	0.653515	0.750992	0.664241	0.799585	0.781428	0.618036	0.788219	0.76377	0.99834	0.998468	0.99608	0.996644	0.996386	0.99834	0.99608	0.996644	0.996386	0.99608	0.996644	0.996386	0.41146
PGS000713	0.707994	0.601514	0.554387	0.653218	0.57919	0.724566	0.566816	0.760739	0.721112	0.544252	0.735296	0.708707	0.676139	0.567924	0.481789	0.595689	0.517722	0.69346	0.497366	0.709669	0.666492	0.470468	0.682373	0.653644	0.739849	0.635104	0.626984	0.710748	0.640658	0.755673	0.636267	0.811809	0.775731	0.618036	0.788219	0.76377	0.998197	0.998087	0.997342	0.99635	0.994377	0.998197	0.997342	0.99635	0.994377	0.997342	0.99635	0.994377	0.33405
PGS003094	0.707994	0.600708	0.575068	0.616045	0.603687	0.717935	0.580948	0.757435	0.729878	0.544252	0.735296	0.708707	0.676139	0.56726	0.503714	0.557232	0.542009	0.686595	0.508783	0.705904	0.676653	0.470468	0.682373	0.653644	0.739849	0.634157	0.646422	0.674859	0.665364	0.749275	0.653113	0.808965	0.783102	0.618036	0.788219	0.76377	0.998311	0.998653	0.994593	0.995517	0.995495	0.998311	0.994593	0.995517	0.995495	0.994593	0.995517	0.995495	0.394598
PGS003100	0.707994	0.600451	0.580277	0.620837	0.591386	0.720387	0.586106	0.750529	0.719137	0.544252	0.735296	0.708707	0.676139	0.566374	0.50032	0.562071	0.530954	0.689137	0.509996	0.698453	0.665062	0.470468	0.682373	0.653644	0.739849	0.634529	0.660235	0.679603	0.651819	0.751638	0.662215	0.802605	0.773211	0.618036	0.788219	0.76377	0.998467	0.998667	0.993435	0.996646	0.994376	0.998467	0.993435	0.996646	0.994376	0.993435	0.996646	0.994376	0.489674
PGS003101	0.707994	0.600451	0.580277	0.620837	0.591386	0.720387	0.586106	0.750529	0.719137	0.544252	0.735296	0.708707	0.676139	0.566374	0.50032	0.562071	0.530954	0.689137	0.509996	0.698453	0.665062	0.470468	0.682373	0.653644	0.739849	0.634529	0.660235	0.679603	0.651819	0.751638	0.662215	0.802605	0.773211	0.618036	0.788219	0.76377	0.998467	0.998667	0.993435	0.996646	0.994376	0.998467	0.993435	0.996646	0.994376	0.993435	0.996646	0.994376	0.489674
PGS003109	0.707994	0.600124	0.573934	0.614856	0.602335	0.717998	0.576822	0.758756	0.728422	0.544252	0.735296	0.708707	0.676139	0.566682	0.503049	0.556017	0.540408	0.686641	0.504899	0.707263	0.675151	0.470468	0.682373	0.653644	0.739849	0.633565	0.644818	0.673695	0.664262	0.749356	0.648745	0.81025	0.781694	0.618036	0.788219	0.76377	0.998148	0.998586	0.99501	0.995106	0.995952	0.998148	0.99501	0.995106	0.995952	0.99501	0.995106	0.995952	0.310285
PGS000036	0.707994	0.599596	0.589252	0.625595	0.571325	0.723781	0.611378	0.749967	0.712553	0.544252	0.735296	0.708707	0.676139	0.566062	0.515332	0.566207	0.507901	0.692612	0.539402	0.697802	0.657348	0.470468	0.682373	0.653644	0.739849	0.63313	0.663172	0.684983	0.634749	0.75495	0.683353	0.802132	0.767759	0.618036	0.788219	0.76377	0.997574	0.997533	0.994011	0.99628	0.995322	0.997574	0.994011	0.99628	0.995322	0.994011	0.99628	0.995322	0.121856
PGS001294	0.707994	0.598553	0.547217	0.623777	0.59991	0.721113	0.546856	0.755915	0.740376	0.544252	0.735296	0.708707	0.676139	0.564693	0.468828	0.564871	0.53992	0.689771	0.474411	0.704446	0.687471	0.470468	0.682373	0.653644	0.739849	0.632413	0.625607	0.682684	0.6599	0.752454	0.619301	0.807383	0.793281	0.618036	0.788219	0.76377	0.997739	0.998054	0.995127	0.992315	0.99601	0.997739	0.995127	0.992315	0.99601	0.995127	0.992315	0.99601	0.160959
PGS000712	0.707994	0.598276	0.549796	0.639572	0.585946	0.723971	0.562278	0.755915	0.723606	0.544252	0.735296	0.708707	0.676139	0.564728	0.476758	0.581451	0.5242	0.692827	0.492138	0.704333	0.669273	0.470468	0.682373	0.653644	0.739849	0.631823	0.622835	0.697692	0.647693	0.755115	0.632417	0.807497	0.77794	0.618036	0.788219	0.76377	0.997985	0.997771	0.997464	0.995637	0.995784	0.997985	0.997464	0.995637	0.995784	0.997464	0.995637	0.995784	0.240445
PGS003113	0.707994	0.597537	0.539584	0.617235	0.627525	0.718672	0.548507	0.752082	0.734139	0.544252	0.735296	0.708707	0.676139	0.563816	0.467267	0.558245	0.568251	0.687278	0.477838	0.700276	0.681108	0.470468	0.682373	0.653644	0.739849	0.631259	0.611902	0.676225	0.686799	0.750066	0.619175	0.803887	0.787171	0.618036	0.788219	0.76377	0.99807	0.998435	0.993858	0.993698	0.9962	0.99807	0.993858	0.993698	0.9962	0.993858	0.993698	0.9962	0.274837
PGS002779	0.707994	0.596825	0.579813	0.616905	0.609612	0.723178	0.601423	0.755419	0.718548	0.544252	0.735296	0.708707	0.676139	0.563247	0.502586	0.558098	0.5487	0.692023	0.527358	0.703663	0.663264	0.470468	0.682373	0.653644	0.739849	0.630403	0.65704	0.675711	0.670523	0.754334	0.675489	0.807175	0.773831	0.618036	0.788219	0.76377	0.9986	0.998687	0.998158	0.995195	0.997679	0.9986	0.998158	0.995195	0.997679	0.998158	0.995195	0.997679	0.578756
PGS003732	0.707994	0.595261	0.633452	0.580624	0.572918	0.716357	0.640157	0.74164	0.723814	0.544252	0.735296	0.708707	0.676139	0.561582	0.560134	0.520545	0.510705	0.685073	0.568271	0.689144	0.669475	0.470468	0.682373	0.653644	0.739849	0.628941	0.70677	0.640703	0.635132	0.747642	0.712042	0.794136	0.778153	0.618036	0.788219	0.76377	0.99772	0.998225	0.993947	0.997003	0.997487	0.99772	0.993947	0.997003	0.997487	0.993947	0.997003	0.997487	0.15599
PGS000868	0.707994	0.594476	0.593326	0.582243	0.593846	0.714203	0.590696	0.737939	0.720141	0.544252	0.735296	0.708707	0.676139	0.560518	0.515921	0.522468	0.533412	0.682849	0.515451	0.685332	0.666684	0.470468	0.682373	0.653644	0.739849	0.628434	0.670731	0.642018	0.654281	0.745557	0.665941	0.790547	0.773599	0.618036	0.788219	0.76377	0.999578	0.999571	0.995959	0.997097	0.996551	0.999578	0.995959	0.997097	0.996551	0.995959	0.997097	0.996551	0.999246
PGS000804	0.707994	0.594072	0.598432	0.625628	0.54662	0.71952	0.603177	0.76021	0.714286	0.544252	0.735296	0.708707	0.676139	0.560336	0.523182	0.566564	0.483798	0.688243	0.530987	0.708714	0.659588	0.470468	0.682373	0.653644	0.739849	0.627808	0.673682	0.684691	0.609442	0.750798	0.675367	0.811707	0.768984	0.618036	0.788219	0.76377	0.998933	0.998946	0.995906	0.995334	0.996818	0.998933	0.995906	0.995334	0.996818	0.995906	0.995334	0.996818	0.808742
PGS000805	0.707994	0.592732	0.597916	0.625264	0.543779	0.71862	0.603899	0.759351	0.713523	0.544252	0.735296	0.708707	0.676139	0.55891	0.521633	0.566117	0.480982	0.687295	0.53114	0.707742	0.658806	0.470468	0.682373	0.653644	0.739849	0.626554	0.6742	0.684412	0.606575	0.749945	0.676659	0.81096	0.768241	0.618036	0.788219	0.76377	0.99897	0.998971	0.995751	0.995042	0.997101	0.99897	0.995751	0.995042	0.997101	0.995751	0.995042	0.997101	0.83179
PGS003731	0.707994	0.591779	0.581154	0.593246	0.57815	0.716532	0.590232	0.747984	0.725269	0.544252	0.735296	0.708707	0.676139	0.557838	0.503439	0.533382	0.517228	0.685168	0.514027	0.695785	0.671838	0.470468	0.682373	0.653644	0.739849	0.625721	0.65887	0.65311	0.639073	0.747896	0.666436	0.800183	0.778701	0.618036	0.788219	0.76377	0.998227	0.998529	0.99565	0.997149	0.993939	0.998227	0.99565	0.997149	0.993939	0.99565	0.997149	0.993939	0.349326
PGS003734	0.707994	0.586439	0.604363	0.583201	0.589411	0.719751	0.614266	0.750529	0.723156	0.544252	0.735296	0.708707	0.676139	0.552632	0.527961	0.522965	0.527598	0.688555	0.538014	0.698837	0.669272	0.470468	0.682373	0.653644	0.739849	0.620246	0.680766	0.643438	0.651225	0.750947	0.690518	0.80222	0.77704	0.618036	0.788219	0.76377	0.998932	0.998867	0.996956	0.997253	0.994426	0.998932	0.996956	0.997253	0.994426	0.996956	0.997253	0.994426	0.807895
PGS003095	0.707994	0.585621	0.590077	0.600185	0.556322	0.71507	0.591934	0.757269	0.714459	0.544252	0.735296	0.708707	0.676139	0.551554	0.515345	0.540517	0.495015	0.683704	0.514558	0.706032	0.660042	0.470468	0.682373	0.653644	0.739849	0.619688	0.664809	0.659853	0.617629	0.746436	0.66931	0.808507	0.768875	0.618036	0.788219	0.76377	0.993142	0.993081	0.994397	0.992401	0.986599	0.993142	0.994397	0.992401	0.986599	0.994397	0.992401	0.986599	9.04558e-05
PGS003096	0.707994	0.585621	0.590077	0.600185	0.556322	0.71507	0.591934	0.757269	0.714459	0.544252	0.735296	0.708707	0.676139	0.551554	0.515345	0.540517	0.495015	0.683704	0.514558	0.706032	0.660042	0.470468	0.682373	0.653644	0.739849	0.619688	0.664809	0.659853	0.617629	0.746436	0.66931	0.808507	0.768875	0.618036	0.788219	0.76377	0.993142	0.993081	0.994397	0.992401	0.986599	0.993142	0.994397	0.992401	0.986599	0.994397	0.992401	0.986599	9.04558e-05
PGS003353	0.707994	0.585407	0.565991	0.598401	0.577527	0.714173	0.561968	0.75152	0.727972	0.544252	0.735296	0.708707	0.676139	0.551452	0.488018	0.539014	0.515864	0.682723	0.481418	0.699799	0.674007	0.470468	0.682373	0.653644	0.739849	0.619362	0.643964	0.657787	0.639189	0.745623	0.642519	0.803241	0.781937	0.618036	0.788219	0.76377	0.999197	0.999062	0.995788	0.995372	0.996309	0.999197	0.995788	0.995372	0.996309	0.995788	0.995372	0.996309	0.942546
PGS000032	0.707994	0.584481	0.555109	0.58221	0.591525	0.714977	0.574965	0.749603	0.723225	0.544252	0.735296	0.708707	0.676139	0.550204	0.476774	0.522041	0.531119	0.683485	0.498769	0.697769	0.669227	0.470468	0.682373	0.653644	0.739849	0.618758	0.633443	0.642379	0.651931	0.746468	0.651162	0.801438	0.777223	0.618036	0.788219	0.76377	0.996566	0.996556	0.994167	0.99704	0.991983	0.996566	0.994167	0.99704	0.991983	0.994167	0.99704	0.991983	0.0213031
PGS000020	0.707994	0.583044	0.562742	0.572925	0.594089	0.713905	0.564392	0.74848	0.7208	0.544252	0.735296	0.708707	0.676139	0.549258	0.488951	0.512826	0.532776	0.68239	0.494612	0.696067	0.667075	0.470468	0.682373	0.653644	0.739849	0.61683	0.636533	0.633024	0.655402	0.74542	0.634173	0.800893	0.774524	0.618036	0.788219	0.76377	0.9989	0.998923	0.996817	0.99423	0.994502	0.9989	0.996817	0.99423	0.994502	0.996817	0.99423	0.994502	0.787333
PGS001295	0.707994	0.581931	0.542215	0.559708	0.586362	0.713968	0.562278	0.745275	0.721354	0.544252	0.735296	0.708707	0.676139	0.547467	0.461101	0.498743	0.525533	0.682408	0.487254	0.69293	0.667518	0.470468	0.682373	0.653644	0.739849	0.616396	0.623328	0.620673	0.647191	0.745529	0.637301	0.79762	0.775191	0.618036	0.788219	0.76377	0.993842	0.993697	0.988166	0.993392	0.994154	0.993842	0.988166	0.993392	0.994154	0.988166	0.993392	0.994154	0.000253544
PGS003752	0.707994	0.581657	0.572747	0.572595	0.594574	0.713965	0.586518	0.742929	0.722255	0.544252	0.735296	0.708707	0.676139	0.547546	0.500051	0.512415	0.534376	0.682578	0.51702	0.690928	0.668292	0.470468	0.682373	0.653644	0.739849	0.615769	0.645444	0.632774	0.654772	0.745351	0.656017	0.79493	0.776218	0.618036	0.788219	0.76377	0.998843	0.999103	0.996692	0.997683	0.994509	0.998843	0.996692	0.997683	0.994509	0.996692	0.997683	0.994509	0.748863
PGS002524	0.707994	0.5814	0.563258	0.566085	0.604969	0.71494	0.582805	0.738105	0.723398	0.544252	0.735296	0.708707	0.676139	0.547259	0.491053	0.505292	0.544672	0.683427	0.507908	0.685032	0.669313	0.470468	0.682373	0.653644	0.739849	0.615541	0.635462	0.626879	0.665266	0.746452	0.657702	0.791177	0.777483	0.618036	0.788219	0.76377	0.997558	0.998257	0.995333	0.992794	0.996767	0.997558	0.995333	0.992794	0.996767	0.995333	0.992794	0.996767	0.118522
PGS002573	0.707994	0.580829	0.536438	0.568233	0.595336	0.714739	0.560524	0.748579	0.732719	0.544252	0.735296	0.708707	0.676139	0.546349	0.45526	0.507264	0.535255	0.683239	0.482804	0.69662	0.679486	0.470468	0.682373	0.653644	0.739849	0.615308	0.617616	0.629202	0.655418	0.746238	0.638244	0.800538	0.785952	0.618036	0.788219	0.76377	0.996204	0.996513	0.991071	0.992107	0.997461	0.996204	0.991071	0.992107	0.997461	0.991071	0.992107	0.997461	0.0114044
PGS003751	0.707994	0.580581	0.577647	0.57689	0.590139	0.714739	0.587859	0.743028	0.718963	0.544252	0.735296	0.708707	0.676139	0.546471	0.504229	0.5169	0.529614	0.683367	0.51824	0.691069	0.664866	0.470468	0.682373	0.653644	0.739849	0.614692	0.651065	0.63688	0.650664	0.74611	0.657478	0.794987	0.77306	0.618036	0.788219	0.76377	0.998362	0.99905	0.996813	0.997671	0.992854	0.998362	0.996813	0.997671	0.992854	0.996813	0.997671	0.992854	0.424043
PGS002475	0.707994	0.58019	0.503172	0.572297	0.609785	0.712093	0.545928	0.73675	0.731575	0.544252	0.735296	0.708707	0.676139	0.54611	0.428938	0.511205	0.547987	0.680326	0.472752	0.683836	0.678047	0.470468	0.682373	0.653644	0.739849	0.614271	0.577405	0.633389	0.671583	0.74386	0.619104	0.789664	0.785104	0.618036	0.788219	0.76377	0.998972	0.998913	0.994001	0.994973	0.997627	0.998972	0.994001	0.994973	0.997627	0.994001	0.994973	0.997627	0.832916
PGS000852	0.707994	0.578884	0.55418	0.596187	0.551748	0.712368	0.568621	0.751718	0.712137	0.544252	0.735296	0.708707	0.676139	0.544617	0.47524	0.536099	0.489379	0.680803	0.493296	0.700086	0.657049	0.470468	0.682373	0.653644	0.739849	0.61315	0.63312	0.656275	0.614117	0.743934	0.643947	0.80335	0.767226	0.618036	0.788219	0.76377	0.968696	0.968919	0.9568	0.973789	0.971431	0.968696	0.9568	0.973789	0.971431	0.9568	0.973789	0.971431	2.91922e-14
PGS003402	0.707994	0.57851	0.550673	0.575502	0.596895	0.713306	0.551808	0.752908	0.721631	0.544252	0.735296	0.708707	0.676139	0.544546	0.478493	0.515125	0.535671	0.681795	0.47905	0.701948	0.666782	0.470468	0.682373	0.653644	0.739849	0.612473	0.622853	0.635879	0.65812	0.744817	0.624565	0.803868	0.77648	0.618036	0.788219	0.76377	0.998116	0.997983	0.995182	0.99744	0.997619	0.998116	0.995182	0.99744	0.997619	0.995182	0.99744	0.997619	0.295375
PGS002622	0.707994	0.576919	0.552478	0.553364	0.577457	0.711948	0.569756	0.745143	0.724715	0.544252	0.735296	0.708707	0.676139	0.542504	0.471424	0.491935	0.515657	0.680344	0.491918	0.693116	0.670966	0.470468	0.682373	0.653644	0.739849	0.611334	0.633532	0.614793	0.639258	0.743551	0.647594	0.79717	0.778464	0.618036	0.788219	0.76377	0.990221	0.990547	0.982741	0.98026	0.995664	0.990221	0.982741	0.98026	0.995664	0.982741	0.98026	0.995664	1.87698e-06
PGS002733	0.707994	0.575121	0.544071	0.592585	0.560687	0.711985	0.560833	0.753503	0.718617	0.544252	0.735296	0.708707	0.676139	0.540729	0.465807	0.532446	0.499441	0.680402	0.48631	0.702067	0.664758	0.470468	0.682373	0.653644	0.739849	0.609514	0.622335	0.652725	0.621934	0.743568	0.635357	0.804938	0.772476	0.618036	0.788219	0.76377	0.993967	0.995263	0.990782	0.989569	0.995051	0.993967	0.990782	0.989569	0.995051	0.990782	0.989569	0.995051	0.000306151
PGS003092	0.707994	0.575031	0.55155	0.62011	0.551298	0.717433	0.558461	0.760904	0.713697	0.544252	0.735296	0.708707	0.676139	0.540918	0.47544	0.561043	0.489387	0.685993	0.482496	0.710688	0.659251	0.470468	0.682373	0.653644	0.739849	0.609143	0.627659	0.679177	0.613208	0.748873	0.634426	0.81112	0.768143	0.618036	0.788219	0.76377	0.999107	0.998934	0.996914	0.997543	0.995503	0.999107	0.996914	0.997543	0.995503	0.996914	0.997543	0.995503	0.905737
PGS000808	0.707994	0.574844	0.591985	0.597112	0.525207	0.713663	0.609882	0.751883	0.712553	0.544252	0.735296	0.708707	0.676139	0.540709	0.51953	0.537484	0.463094	0.682124	0.542736	0.699803	0.657768	0.470468	0.682373	0.653644	0.739849	0.608979	0.66444	0.65674	0.58732	0.745202	0.677028	0.803964	0.767339	0.618036	0.788219	0.76377	0.998618	0.998811	0.996869	0.995414	0.991381	0.998618	0.996869	0.995414	0.991381	0.996869	0.995414	0.991381	0.591552
PGS000031	0.707994	0.574109	0.566765	0.573321	0.567686	0.713499	0.56924	0.748744	0.721215	0.544252	0.735296	0.708707	0.676139	0.539855	0.487846	0.512916	0.50578	0.681979	0.492325	0.696229	0.667232	0.470468	0.682373	0.653644	0.739849	0.608362	0.645684	0.633727	0.629593	0.74502	0.646156	0.80126	0.775199	0.618036	0.788219	0.76377	0.998009	0.998224	0.998193	0.994553	0.996156	0.998009	0.998193	0.994553	0.996156	0.998193	0.994553	0.996156	0.24973
PGS003728	0.707994	0.572134	0.55547	0.589281	0.548283	0.713094	0.556965	0.750132	0.719691	0.544252	0.735296	0.708707	0.676139	0.538119	0.479386	0.529276	0.485707	0.681456	0.477596	0.698156	0.665037	0.470468	0.682373	0.653644	0.739849	0.606149	0.631553	0.649286	0.610859	0.744732	0.636334	0.802108	0.774345	0.618036	0.788219	0.76377	0.998146	0.998028	0.994168	0.997628	0.996009	0.998146	0.994168	0.997628	0.996009	0.994168	0.997628	0.996009	0.309261
PGS003445	0.707994	0.571104	0.59869	0.617962	0.521881	0.716257	0.610088	0.761631	0.708811	0.544252	0.735296	0.708707	0.676139	0.536867	0.524556	0.558943	0.459547	0.684853	0.535993	0.710116	0.653748	0.470468	0.682373	0.653644	0.739849	0.605342	0.672824	0.676981	0.584214	0.747661	0.684183	0.813146	0.763874	0.618036	0.788219	0.76377	0.999119	0.9991	0.998501	0.996124	0.996254	0.999119	0.998501	0.996124	0.996254	0.998501	0.996124	0.996254	0.911299
PGS003105	0.707994	0.569657	0.567693	0.540874	0.584214	0.708859	0.569601	0.73903	0.724403	0.544252	0.735296	0.708707	0.676139	0.535327	0.489049	0.480264	0.523862	0.677157	0.491967	0.686054	0.67067	0.470468	0.682373	0.653644	0.739849	0.603988	0.646337	0.601483	0.644566	0.740562	0.647235	0.792005	0.778136	0.618036	0.788219	0.76377	0.998738	0.998967	0.997262	0.992714	0.997168	0.998738	0.997262	0.992714	0.997168	0.997262	0.992714	0.997168	0.675802
PGS003106	0.707994	0.569657	0.567693	0.540874	0.584214	0.708859	0.569601	0.73903	0.724403	0.544252	0.735296	0.708707	0.676139	0.535327	0.489049	0.480264	0.523862	0.677157	0.491967	0.686054	0.67067	0.470468	0.682373	0.653644	0.739849	0.603988	0.646337	0.601483	0.644566	0.740562	0.647235	0.792005	0.778136	0.618036	0.788219	0.76377	0.998738	0.998967	0.997262	0.992714	0.997168	0.998738	0.997262	0.992714	0.997168	0.997262	0.992714	0.997168	0.675802
PGS003110	0.707994	0.566322	0.551653	0.565259	0.572364	0.711148	0.56104	0.754296	0.714944	0.544252	0.735296	0.708707	0.676139	0.532303	0.477068	0.505049	0.510133	0.679566	0.486473	0.702555	0.660407	0.470468	0.682373	0.653644	0.739849	0.600342	0.626238	0.625469	0.634595	0.74273	0.635607	0.806036	0.769481	0.618036	0.788219	0.76377	0.998234	0.998451	0.993057	0.996983	0.995651	0.998234	0.993057	0.996983	0.995651	0.993057	0.996983	0.995651	0.352904
PGS003120	0.707994	0.565982	0.558255	0.545467	0.573126	0.709153	0.565888	0.740946	0.719379	0.544252	0.735296	0.708707	0.676139	0.531515	0.478496	0.484833	0.512438	0.677429	0.487261	0.68818	0.665262	0.470468	0.682373	0.653644	0.739849	0.600448	0.638013	0.6061	0.633815	0.740877	0.644515	0.793712	0.773496	0.618036	0.788219	0.76377	0.998873	0.999108	0.998153	0.995365	0.997081	0.998873	0.998153	0.995365	0.997081	0.998153	0.995365	0.997081	0.769186
PGS003121	0.707994	0.565982	0.558255	0.545467	0.573126	0.709153	0.565888	0.740946	0.719379	0.544252	0.735296	0.708707	0.676139	0.531515	0.478496	0.484833	0.512438	0.677429	0.487261	0.68818	0.665262	0.470468	0.682373	0.653644	0.739849	0.600448	0.638013	0.6061	0.633815	0.740877	0.644515	0.793712	0.773496	0.618036	0.788219	0.76377	0.998873	0.999108	0.998153	0.995365	0.997081	0.998873	0.998153	0.995365	0.997081	0.998153	0.995365	0.997081	0.769186
PGS000125	0.707994	0.56537	0.567899	0.537041	0.560029	0.709358	0.565733	0.73556	0.717439	0.544252	0.735296	0.708707	0.676139	0.531115	0.491287	0.476327	0.498111	0.677674	0.489725	0.682489	0.662878	0.470468	0.682373	0.653644	0.739849	0.599625	0.644511	0.597754	0.621948	0.741041	0.641741	0.788631	0.771999	0.618036	0.788219	0.76377	0.99654	0.996637	0.993404	0.994545	0.992194	0.99654	0.993404	0.994545	0.992194	0.993404	0.994545	0.992194	0.0203466
PGS002277	0.707994	0.56521	0.539481	0.571306	0.559475	0.709403	0.564856	0.750562	0.713489	0.544252	0.735296	0.708707	0.676139	0.530898	0.460945	0.510997	0.496887	0.677703	0.489103	0.698341	0.658689	0.470468	0.682373	0.653644	0.739849	0.599521	0.618018	0.631615	0.622062	0.741102	0.64061	0.802782	0.768289	0.618036	0.788219	0.76377	0.992817	0.993009	0.986171	0.993959	0.988453	0.992817	0.986171	0.993959	0.988453	0.986171	0.993959	0.988453	5.69477e-05
PGS003111	0.707994	0.562453	0.544587	0.577055	0.552545	0.710627	0.558255	0.756443	0.710925	0.544252	0.735296	0.708707	0.676139	0.528457	0.471081	0.517195	0.489648	0.678964	0.485228	0.704986	0.656181	0.470468	0.682373	0.653644	0.739849	0.596448	0.618093	0.636916	0.615442	0.74229	0.631281	0.8079	0.765668	0.618036	0.788219	0.76377	0.995799	0.996201	0.993001	0.993436	0.992921	0.995799	0.993001	0.993436	0.992921	0.993001	0.993436	0.992921	0.00573951
PGS002426	0.707994	0.561768	0.50539	0.575502	0.574443	0.712309	0.546289	0.742698	0.725304	0.544252	0.735296	0.708707	0.676139	0.527179	0.424162	0.515093	0.51319	0.680554	0.472475	0.690126	0.671322	0.470468	0.682373	0.653644	0.739849	0.596357	0.586617	0.635911	0.635696	0.744064	0.620104	0.795269	0.779286	0.618036	0.788219	0.76377	0.99779	0.997811	0.99214	0.995873	0.996777	0.99779	0.99214	0.995873	0.996777	0.99214	0.995873	0.996777	0.175079
PGS002379	0.707994	0.560384	0.550003	0.562979	0.561484	0.710214	0.557172	0.733974	0.712311	0.544252	0.735296	0.708707	0.676139	0.526104	0.468722	0.502626	0.498467	0.67852	0.476446	0.680815	0.657329	0.470468	0.682373	0.653644	0.739849	0.594664	0.631283	0.623332	0.624502	0.741907	0.637898	0.787133	0.767292	0.618036	0.788219	0.76377	0.997035	0.997512	0.995263	0.994727	0.994379	0.997035	0.995263	0.994727	0.994379	0.995263	0.994727	0.994379	0.0481032
PGS003090	0.707994	0.560124	0.532725	0.571801	0.5733	0.711486	0.544639	0.739294	0.718998	0.544252	0.735296	0.708707	0.676139	0.525989	0.45829	0.511341	0.510787	0.679839	0.470197	0.68712	0.664392	0.470468	0.682373	0.653644	0.739849	0.594259	0.607159	0.632262	0.635812	0.743134	0.61908	0.791469	0.773604	0.618036	0.788219	0.76377	0.997807	0.997733	0.991134	0.99713	0.997932	0.997807	0.991134	0.99713	0.997932	0.991134	0.99713	0.997932	0.180138
PGS003091	0.707994	0.554483	0.515602	0.568729	0.562766	0.710947	0.543246	0.737444	0.716295	0.544252	0.735296	0.708707	0.676139	0.52039	0.440637	0.50844	0.499547	0.679207	0.470288	0.685108	0.661469	0.470468	0.682373	0.653644	0.739849	0.588575	0.590566	0.629017	0.625986	0.742687	0.616204	0.78978	0.771122	0.618036	0.788219	0.76377	0.997574	0.997367	0.992134	0.994346	0.994981	0.997574	0.992134	0.994346	0.994981	0.992134	0.994346	0.994981	0.121971
PGS003735	0.707994	0.554423	0.557481	0.537801	0.568206	0.707877	0.556604	0.735726	0.714424	0.544252	0.735296	0.708707	0.676139	0.520149	0.478179	0.477181	0.506022	0.676138	0.480257	0.682914	0.659998	0.470468	0.682373	0.653644	0.739849	0.588696	0.636783	0.598421	0.630391	0.739616	0.632952	0.788537	0.768851	0.618036	0.788219	0.76377	0.997812	0.997794	0.997719	0.99178	0.99543	0.997812	0.997719	0.99178	0.99543	0.997719	0.99178	0.99543	0.181715
PGS000807	0.707994	0.554185	0.593584	0.561129	0.48491	0.710132	0.598638	0.737708	0.710682	0.544252	0.735296	0.708707	0.676139	0.519985	0.523437	0.500241	0.421974	0.678485	0.528833	0.685104	0.655791	0.470468	0.682373	0.653644	0.739849	0.588386	0.663731	0.622016	0.547847	0.741779	0.668444	0.790313	0.765574	0.618036	0.788219	0.76377	0.998719	0.998683	0.996392	0.994841	0.998064	0.998719	0.996392	0.994841	0.998064	0.996392	0.994841	0.998064	0.662525
PGS000854	0.707994	0.552789	0.548249	0.563243	0.546932	0.711624	0.558667	0.74012	0.711167	0.544252	0.735296	0.708707	0.676139	0.518393	0.4732	0.502894	0.485988	0.680008	0.48616	0.687378	0.656494	0.470468	0.682373	0.653644	0.739849	0.587184	0.623298	0.623593	0.607876	0.74324	0.631175	0.792862	0.765841	0.618036	0.788219	0.76377	0.995906	0.996041	0.991159	0.993842	0.996576	0.995906	0.991159	0.993842	0.996576	0.991159	0.993842	0.996576	0.00686742
PGS000856	0.707994	0.548775	0.572593	0.536347	0.52642	0.707672	0.580226	0.737973	0.707737	0.544252	0.735296	0.708707	0.676139	0.514525	0.504403	0.475449	0.464159	0.675938	0.512308	0.685478	0.652323	0.470468	0.682373	0.653644	0.739849	0.583025	0.640783	0.597244	0.58868	0.739407	0.648144	0.790467	0.763151	0.618036	0.788219	0.76377	0.964878	0.964898	0.965213	0.958979	0.958764	0.964878	0.965213	0.958979	0.958764	0.965213	0.958979	0.958764	3.1652e-15
PGS000806	0.707994	0.5414	0.529991	0.569852	0.523371	0.709135	0.547217	0.749471	0.711098	0.544252	0.735296	0.708707	0.676139	0.506961	0.455538	0.509365	0.46107	0.677341	0.473403	0.697197	0.656094	0.470468	0.682373	0.653644	0.739849	0.575839	0.604445	0.630339	0.585672	0.740928	0.621032	0.801746	0.766102	0.618036	0.788219	0.76377	0.998523	0.998381	0.997273	0.99729	0.996665	0.998523	0.997273	0.99729	0.996665	0.997273	0.99729	0.996665	0.526298
PGS000848	0.707994	0.536478	0.50147	0.611287	0.500987	0.7081	0.547579	0.754626	0.708603	0.544252	0.735296	0.708707	0.676139	0.502004	0.425696	0.552009	0.43898	0.676187	0.473891	0.703548	0.653562	0.470468	0.682373	0.653644	0.739849	0.570951	0.577243	0.670566	0.562995	0.740013	0.621266	0.805704	0.763645	0.618036	0.788219	0.76377	0.988261	0.988142	0.98588	0.984369	0.987131	0.988261	0.98588	0.984369	0.987131	0.98588	0.984369	0.987131	1.90913e-07
PGS000855	0.707994	0.53332	0.535304	0.471517	0.555698	0.708346	0.547733	0.737179	0.70992	0.544252	0.735296	0.708707	0.676139	0.49874	0.452345	0.410626	0.493737	0.676564	0.474252	0.684232	0.655049	0.470468	0.682373	0.653644	0.739849	0.5679	0.618262	0.532408	0.617659	0.740127	0.621214	0.790127	0.764791	0.618036	0.788219	0.76377	0.997292	0.997055	0.995621	0.993883	0.99686	0.997292	0.995621	0.993883	0.99686	0.995621	0.993883	0.99686	0.075145
PGS003097	0.707994	0.533003	0.507968	0.523692	0.558712	0.706645	0.547372	0.735792	0.71141	0.544252	0.735296	0.708707	0.676139	0.498545	0.432409	0.462761	0.49714	0.674759	0.473617	0.682916	0.656587	0.470468	0.682373	0.653644	0.739849	0.56746	0.583528	0.584622	0.620284	0.738531	0.621128	0.788667	0.766233	0.618036	0.788219	0.76377	0.994351	0.994301	0.990196	0.995139	0.991072	0.994351	0.990196	0.995139	0.991072	0.990196	0.995139	0.991072	0.000551447
PGS000850	0.707994	0.527669	0.543968	0.499174	0.525207	0.706615	0.558977	0.734602	0.708984	0.544252	0.735296	0.708707	0.676139	0.492746	0.462131	0.437876	0.463396	0.674761	0.482369	0.681592	0.653833	0.470468	0.682373	0.653644	0.739849	0.562592	0.625805	0.560472	0.587018	0.738469	0.635584	0.787612	0.764136	0.618036	0.788219	0.76377	0.997351	0.997461	0.9922	0.995526	0.996268	0.997351	0.9922	0.995526	0.996268	0.9922	0.995526	0.996268	0.0832036
PGS003112	0.707994	0.52017	0.524163	0.504031	0.538166	0.705968	0.544897	0.733148	0.713731	0.544252	0.735296	0.708707	0.676139	0.485787	0.449528	0.443336	0.475063	0.674065	0.471777	0.68009	0.659206	0.470468	0.682373	0.653644	0.739849	0.554554	0.598799	0.564726	0.601269	0.737871	0.618016	0.786206	0.768257	0.618036	0.788219	0.76377	0.958703	0.958517	0.963732	0.962329	0.944561	0.958703	0.963732	0.962329	0.944561	0.963732	0.962329	0.944561	1.21122e-16
PGS003122	0.707994	0.51988	0.501986	0.53225	0.509338	0.706515	0.547166	0.735759	0.710578	0.544252	0.735296	0.708707	0.676139	0.485321	0.42713	0.471448	0.447425	0.674609	0.47386	0.682794	0.655706	0.470468	0.682373	0.653644	0.739849	0.554439	0.576841	0.593051	0.57125	0.738421	0.620471	0.788723	0.765451	0.618036	0.788219	0.76377	0.958472	0.958514	0.958416	0.96553	0.941933	0.958472	0.958416	0.96553	0.941933	0.958416	0.96553	0.941933	1.07945e-16
PGS000858	0.707994	0.519235	0.512249	0.531853	0.518208	0.707241	0.544484	0.734833	0.708569	0.544252	0.735296	0.708707	0.676139	0.484301	0.430109	0.470341	0.45604	0.675366	0.473403	0.681908	0.65347	0.470468	0.682373	0.653644	0.739849	0.554168	0.59439	0.593365	0.580376	0.739115	0.615565	0.787759	0.763667	0.618036	0.788219	0.76377	0.976986	0.976403	0.978691	0.974523	0.971487	0.976986	0.978691	0.974523	0.971487	0.978691	0.974523	0.971487	7.48378e-12
PGS000849	0.707994	0.518516	0.469545	0.531985	0.524479	0.706392	0.54304	0.73784	0.710405	0.544252	0.735296	0.708707	0.676139	0.483984	0.39091	0.471025	0.461181	0.674491	0.472853	0.68522	0.655314	0.470468	0.682373	0.653644	0.739849	0.553049	0.548179	0.592945	0.587778	0.738294	0.613226	0.790461	0.765496	0.618036	0.788219	0.76377	0.939892	0.939912	0.938797	0.946276	0.923384	0.939892	0.938797	0.946276	0.923384	0.938797	0.946276	0.923384	3.4113e-20
PGS000851	0.707994	0.517651	0.523029	0.519958	0.516649	0.705462	0.541596	0.734734	0.708846	0.544252	0.735296	0.708707	0.676139	0.483083	0.448152	0.458603	0.455152	0.673538	0.464784	0.681655	0.653784	0.470468	0.682373	0.653644	0.739849	0.552219	0.597905	0.581313	0.578145	0.737386	0.618408	0.787813	0.763908	0.618036	0.788219	0.76377	0.998843	0.998752	0.99697	0.995261	0.995739	0.998843	0.99697	0.995261	0.995739	0.99697	0.995261	0.995739	0.748752
PGS000857	0.707994	0.514406	0.531229	0.49957	0.525484	0.70647	0.556656	0.73523	0.709158	0.544252	0.735296	0.708707	0.676139	0.479542	0.454964	0.437405	0.4628	0.674601	0.482081	0.682326	0.654115	0.470468	0.682373	0.653644	0.739849	0.54927	0.607494	0.561736	0.588168	0.738339	0.631231	0.788134	0.7642	0.618036	0.788219	0.76377	0.988873	0.989004	0.988743	0.984973	0.985804	0.988873	0.988743	0.984973	0.985804	0.988743	0.984973	0.985804	3.80874e-07
PGS000033	0.707994	0.514403	0.499149	0.541204	0.522886	0.707747	0.546341	0.736783	0.708326	0.544252	0.735296	0.708707	0.676139	0.479709	0.420601	0.480233	0.460693	0.675876	0.472504	0.684166	0.653144	0.470468	0.682373	0.653644	0.739849	0.549097	0.577697	0.602176	0.585078	0.739618	0.620178	0.7894	0.763508	0.618036	0.788219	0.76377	0.99858	0.998471	0.995378	0.995944	0.99509	0.99858	0.995378	0.995944	0.99509	0.995378	0.995944	0.99509	0.564932
PGS003107	0.707994	0.508999	0.508587	0.493094	0.521015	0.706556	0.540358	0.735395	0.710994	0.544252	0.735296	0.708707	0.676139	0.474431	0.434659	0.431663	0.458814	0.674656	0.468316	0.682501	0.655897	0.470468	0.682373	0.653644	0.739849	0.543567	0.582515	0.554525	0.583215	0.738456	0.6124	0.788289	0.766091	0.618036	0.788219	0.76377	0.70878	0.709741	0.695356	0.70173	0.721977	0.70878	0.695356	0.70173	0.721977	0.695356	0.70173	0.721977	3.35586e-39
PGS000853	0.707994	0.50787	0.518387	0.538726	0.520252	0.706675	0.553303	0.734073	0.710821	0.544252	0.735296	0.708707	0.676139	0.473499	0.445101	0.477733	0.457365	0.674766	0.477444	0.68119	0.655757	0.470468	0.682373	0.653644	0.739849	0.542241	0.591672	0.599719	0.583139	0.738583	0.629162	0.786957	0.765884	0.618036	0.788219	0.76377	0.964651	0.963234	0.955553	0.967899	0.96675	0.964651	0.955553	0.967899	0.96675	0.955553	0.967899	0.96675	2.78823e-15
[truncated: 63 more columns]
