# Supplementary material for: Evaluating the Efficacy of Type 2 Diabetes Polygenic Risk Scores in an Independent European Population
Source: Int J Mol Sci. 2024 Jan 17;25(2):1151. doi: 10.3390/ijms25021151 (PMC10817091; doi:10.3390/ijms25021151)
Supplement: Supplementary file 1 [file ijms-25-01151-s001.zip › Table S8.xlsx]

## Sheet: Table S8
Abbreviation	Description	Citation
PRS-CS	PRS-CS is a Python based command line tool that infers posterior SNP effect sizes under continuous shrinkage (CS) priors using GWAS summary statistics and an external LD reference panel	[9]
PRS-CSx	PRS-CSx is a Python based command line tool that integrates GWAS summary statistics and external LD reference panels from multiple populations to improve cross-population polygenic prediction. Posterior SNP effect sizes are inferred under coupled continuous shrinkage (CS) priors across populations. PRS-CSx is an extension of the Bayesian polygenic prediction method PRS-CS	[56]
LDpred	LDpred is a Python based software package that adjusts GWAS summary statistics for the effects of linkage disequilibrium (LD)	[10]
Lassosum	lassosum is a method for computing LASSO/Elastic Net estimates of a linear regression problem given summary statistics from GWAS and Genome-wide meta-analyses, accounting for Linkage Disequilibrium (LD), via a reference panel.	[57]
BOLT-LMM	The BOLT-LMM algorithm computes statistics for testing association between phenotype and genotypes using a linear mixed model (LMM). By default, BOLT-LMM assumes a Bayesian mixture-of-normals prior for the random effect attributed to SNPs other than the one being tested. This model generalizes the standard "infinitesimal" mixed model used by previous mixed model association methods, providing an …	[58]
LD thinning	Approach of shrinkage to zero of summary statistics variant weights with r2<0.9.	[20]
SBayesR	SBayesRC is a method that incorporates functional genomic annotations with high-density SNPs (> 7 millions) for polygenic prediction. Method requires summary statistics from GWAS and LD data only. It also estimates functional genetic architecture parameters such as SNP-based heritability and polygenicity associated with the functional annotations.	[59]
